# Supplementary material for: Bis[1,3-bis­(2,4,6-trimethyl­phen­yl)-2,3-dihydro-1H-imidazol-2-yl­idene]dinitros­yl(tetra­hydro­borato-κ2 H,H′)tungsten(0)
Source: Acta Crystallogr Sect E Struct Rep Online. 2010 Dec 18;67(Pt 1):m94–5. doi: 10.1107/S1600536810052426 (PMC3050354; doi:10.1107/S1600536810052426)
Supplement: Supplementary file 2 [file e-67-00m94-Isup2.hkl]

#
# h,k,l, Fc-squared, Fo-squared, sigma(Fo-squared) and status flag
#
data_I
_shelx_title '  JAVI711  Stoe IPDS measurement'
_shelx_refln_list_code          4
_shelx_F_calc_maximum      315.13
_exptl_crystal_F_000      1764.00
_reflns_d_resolution_high  0.7566
 
loop_
 _symmetry_equiv_pos_as_xyz
 'x, y, z'
 '-x, y+1/2, -z+1/2'
 '-x, -y, -z'
 'x, -y-1/2, z-1/2'
 
_cell_length_a    24.7322
_cell_length_b    11.2183
_cell_length_c    15.0522
_cell_angle_alpha  90.000
_cell_angle_beta   97.643
_cell_angle_gamma  90.000
 
_shelx_F_squared_multiplier     1.000
 
loop_
 _refln_index_h
 _refln_index_k
 _refln_index_l
 _refln_F_squared_calc
 _refln_F_squared_meas
 _refln_F_squared_sigma
 _refln_observed_status
   3   0   0      133.04      268.93    333.34 o
   4   0   0    28241.10    43238.07    651.44 o
   5   0   0       75.41        5.48    360.36 o
   6   0   0    30945.34    41169.59    562.03 o
   7   0   0       10.36      -92.26    252.62 o
   8   0   0    69899.90    87059.59    646.20 o
   9   0   0      483.40     -362.39    362.39 o
  10   0   0    60055.24    68333.98    523.82 o
  11   0   0     1586.26     3288.50    309.29 o
  12   0   0    46287.04    47684.43    388.81 o
  13   0   0     1270.13     2717.77    260.96 o
  14   0   0    45491.64    49949.10    413.93 o
  15   0   0     1351.50     2731.82    243.57 o
  16   0   0    27839.02    28959.07    339.41 o
  17   0   0     1460.58     1815.14    226.91 o
  18   0   0    13173.26    12555.40    267.86 o
  19   0   0     1184.46     1276.21    189.05 o
  20   0   0     8181.55     8379.16    245.84 o
  21   0   0     2673.94     2559.32    161.55 o
  22   0   0     5978.48     6363.06    271.43 o
  23   0   0     1326.06     1386.09    219.41 o
  24   0   0     2357.10     2475.63    252.74 o
  25   0   0      379.51      535.72    244.17 o
  26   0   0     3826.43     3893.03    259.77 o
  27   0   0      424.64      635.37    246.79 o
  28   0   0     1865.06     2090.38    253.46 o
  29   0   0      189.50      233.93    293.46 o
  30   0   0      969.48     1068.11    298.69 o
  31   0   0      135.57      244.65    295.36 o
  32   0   0      622.33      586.08    299.53 o
   2   1   0     2254.09     3278.85    304.05 o
   3   1   0     5388.00     7542.48    382.51 o
   4   1   0       30.91      -83.69    416.67 o
   5   1   0     1059.22     1272.64    355.60 o
   6   1   0      508.92      571.67    310.12 o
   7   1   0       83.47      218.93    300.36 o
   8   1   0      117.61      147.74    295.84 o
   9   1   0     1338.60     1415.14    253.10 o
  10   1   0     5399.78     7055.93    299.53 o
  11   1   0     2696.70     2782.30    237.15 o
  12   1   0      441.23      493.34    219.29 o
  13   1   0     1321.17     1211.56    236.43 o
  14   1   0     1517.26     1501.81    230.96 o
  15   1   0     1652.30     1764.07    209.05 o
  16   1   0     1660.52     1476.33    208.81 o
  17   1   0     1253.29     1304.18    220.48 o
  18   1   0      323.97      341.43    211.31 o
  19   1   0      517.99      458.10    211.67 o
  20   1   0      712.37      703.70    182.15 o
  21   1   0      256.07      315.84    207.15 o
  22   1   0      235.27      266.55    245.60 o
  23   1   0      186.60      210.48    245.00 o
  24   1   0        1.79       39.52    240.12 o
  25   1   0      219.15      276.43    225.84 o
  26   1   0       20.95       62.26    242.62 o
  27   1   0      190.92      150.72    244.65 o
  28   1   0        2.02      -58.93    257.50 o
  29   1   0       66.92      -48.21    293.34 o
  30   1   0       19.91       11.31    292.62 o
  31   1   0       20.17       63.22    294.88 o
  32   1   0       17.51      104.29    278.22 o
   0   2   0     3729.22     4806.13    417.98 o
   1   2   0      647.39      790.25    349.65 o
   2   2   0     5806.92     7517.96    495.01 o
   3   2   0      486.59      154.17    305.00 o
   4   2   0    69985.66    95039.58    664.65 o
   5   2   0     1338.71     -399.53    399.53 o
   6   2   0    45071.94    57443.25    569.65 o
   7   2   0     1159.13      335.72    326.55 o
   8   2   0    41933.68    48696.71    537.03 o
   9   2   0      499.15     -328.46    328.46 o
  10   2   0    35273.26    38101.93    446.08 o
  11   2   0       77.46     -297.27    297.27 o
  12   2   0     3141.35     2536.82    242.62 o
  13   2   0      199.53      201.19    224.29 o
  14   2   0    16522.90    16742.84    303.81 o
  15   2   0     2041.67     1882.88    243.46 o
  16   2   0     8355.38     8252.96    236.79 o
  17   2   0     1235.33     1193.11    223.46 o
  18   2   0    13130.50    12795.88    277.03 o
  19   2   0     1341.22     1578.00    224.53 o
  20   2   0    11400.12    11259.31    252.86 o
  21   2   0      555.62      747.27    220.12 o
  22   2   0     9328.58     9499.65    285.96 o
  23   2   0      504.54      694.89    258.22 o
  24   2   0     3410.17     3370.64    257.15 o
  25   2   0      599.50      626.79    219.41 o
  26   2   0     2397.95     2400.75    254.77 o
  27   2   0      580.03      670.96    254.65 o
  28   2   0     1327.60     1233.23    261.43 o
  29   2   0      255.97      281.91    272.98 o
  30   2   0     1132.26     1147.40    277.50 o
  31   2   0      278.18      321.31    297.74 o
   1   3   0    28048.29    31834.70    516.32 o
   2   3   0     4831.16     4907.80    331.31 o
   3   3   0    18355.05    21492.42    523.82 o
   4   3   0     2795.95     3133.14    327.50 o
   5   3   0    11348.43    12791.95    345.12 o
   6   3   0      149.88     -163.81    230.72 o
   7   3   0    13647.85    15681.75    325.60 o
   8   3   0      463.26      346.31    232.03 o
   9   3   0    14976.51    16124.85    387.39 o
  10   3   0      120.48     -273.22    281.79 o
  11   3   0    11917.98    11936.94    322.27 o
  12   3   0     2248.43     2202.29    247.62 o
  13   3   0     6386.94     5871.15    242.86 o
  14   3   0     3020.27     3062.78    241.19 o
  15   3   0     4455.31     4128.98    258.93 o
  16   3   0      571.11      542.86    210.24 o
  17   3   0     5818.44     5873.77    253.46 o
  18   3   0     1252.17     1195.02    223.69 o
  19   3   0     6187.16     5664.36    225.72 o
  20   3   0     1529.79     1332.40    187.50 o
  21   3   0     4462.37     4522.32    290.60 o
  22   3   0      410.83      429.05    257.86 o
  23   3   0     2369.51     2328.24    267.03 o
  24   3   0      118.19      170.84    224.76 o
  25   3   0      991.54      840.01    227.74 o
  26   3   0      180.33      162.86    242.38 o
  27   3   0      910.81      827.87    224.29 o
  28   3   0      130.75      208.69    308.58 o
  29   3   0      699.85      633.58    248.34 o
  30   3   0      106.17       69.05    294.53 o
  31   3   0      512.52      538.58    249.77 o
   0   4   0    22942.25    25270.57    423.46 o
   1   4   0     1216.65     1066.32    261.67 o
   2   4   0     6259.00     6018.29    328.69 o
   3   4   0      147.54       25.24    273.22 o
   4   4   0    19579.56    20910.63    379.89 o
   5   4   0      753.94      315.12    330.60 o
   6   4   0    20734.95    21799.69    336.43 o
   7   4   0      755.22      259.65    185.84 o
   8   4   0     8934.97     9075.71    231.43 o
   9   4   0     3678.99     3624.57    251.43 o
  10   4   0    11952.42    12580.28    279.41 o
  11   4   0      575.44      222.74    179.88 o
  12   4   0    12389.89    13190.53    331.91 o
  13   4   0      420.94      -48.21    270.84 o
  14   4   0    10582.95     9820.01    304.88 o
  15   4   0      263.00      -88.10    251.07 o
  16   4   0     6803.83     6560.32    254.77 o
  17   4   0      196.91       52.62    220.12 o
  18   4   0     4632.63     4700.66    260.96 o
  19   4   0      375.20      235.36    226.67 o
  20   4   0     1285.51     1263.35    273.57 o
  21   4   0      476.09      430.84    245.72 o
  22   4   0     1196.28     1260.14    271.67 o
  23   4   0      306.57      306.91    228.57 o
  24   4   0      729.93      804.42    230.00 o
  25   4   0      210.88      200.95    253.81 o
  26   4   0      758.03      767.27    268.93 o
  27   4   0      515.03      451.91    246.07 o
  28   4   0      957.85      918.94    295.84 o
  29   4   0      131.11       91.79    291.67 o
  30   4   0      418.97      504.77    268.57 o
  31   4   0      139.55      182.50    327.27 o
   1   5   0    38198.09    40535.77    452.62 o
   2   5   0      201.00      -10.36    235.96 o
   3   5   0    51470.04    55925.37    514.05 o
   4   5   0      214.74      -22.98    234.05 o
   5   5   0    36253.98    38893.25    462.51 o
   6   5   0       40.55     -294.77    294.77 o
   7   5   0    25811.51    26392.96    315.48 o
   8   5   0       10.79     -236.79    236.79 o
   9   5   0    18334.95    18217.02    240.24 o
  10   5   0      470.32      208.34    231.31 o
  11   5   0    27661.14    27475.48    300.60 o
  12   5   0      398.19     -202.62    227.74 o
  13   5   0    27607.80    27235.47    272.15 o
  14   5   0      614.80      128.69    192.62 o
  15   5   0    14754.76    14434.59    262.15 o
  16   5   0      702.48      239.17    214.41 o
  17   5   0     7629.85     7837.25    235.12 o
  18   5   0       44.37     -178.45    245.60 o
  19   5   0     8921.11     9287.86    345.96 o
  20   5   0       75.27      -94.53    267.74 o
  21   5   0     4834.53     5045.42    316.08 o
  22   5   0      760.80      684.41    288.10 o
  23   5   0     2958.86     2920.75    297.62 o
  24   5   0     1339.84     1311.45    258.69 o
  25   5   0     1584.23     1548.23    265.60 o
  26   5   0      380.69      242.27    239.05 o
  27   5   0     2027.88     2128.96    353.46 o
  28   5   0      173.35      150.60    340.72 o
  29   5   0      949.98      853.11    341.67 o
  30   5   0      351.55      250.48    287.62 o
   0   6   0     3316.59     3678.50    252.62 o
   1   6   0       20.29       16.55    226.79 o
   2   6   0       44.62       45.83    239.88 o
   3   6   0      495.45      531.08    235.84 o
   4   6   0        9.65       47.50    235.96 o
   5   6   0      180.99      136.55    245.96 o
   6   6   0      437.62      507.15    256.43 o
   7   6   0       62.95       65.12    189.65 o
   8   6   0      409.54      594.65    218.10 o
   9   6   0       95.31      142.98    184.76 o
  10   6   0      604.17      729.65    212.50 o
  11   6   0      599.93      509.17    165.24 o
  12   6   0      539.89      446.08    185.24 o
  13   6   0        2.50      -80.00    145.95 o
  14   6   0      523.87      565.36    209.05 o
  15   6   0       69.49      -53.81    202.62 o
  16   6   0      250.11      220.36    157.14 o
  17   6   0      802.74      842.99    158.34 o
  18   6   0      142.51       58.93    242.62 o
  19   6   0       36.33       63.33    241.19 o
  20   6   0        5.02      150.48    240.12 o
  21   6   0       22.81        6.90    240.72 o
  22   6   0       48.74       80.24    210.24 o
  23   6   0        6.94       54.29    207.98 o
  24   6   0        4.60      -19.17    242.50 o
  25   6   0        0.67       58.22    242.38 o
  26   6   0      150.85      175.48    294.29 o
  27   6   0      100.24      189.05    226.31 o
  28   6   0       18.28       71.07    229.88 o
  29   6   0       14.68      -19.29    295.36 o
   1   7   0    25973.62    25699.62    348.10 o
   2   7   0       76.16      -41.91    224.76 o
   3   7   0    15871.22    15044.72    301.31 o
   4   7   0      365.96      298.34    220.60 o
   5   7   0    28540.84    27393.81    382.86 o
   6   7   0      839.86      456.91    266.07 o
   7   7   0    27107.39    26320.23    380.00 o
   8   7   0     2431.37     2237.65    234.76 o
   9   7   0    19953.51    19098.82    286.67 o
  10   7   0      722.05      594.77    218.69 o
  11   7   0    15527.17    15661.87    267.15 o
  12   7   0       11.13     -107.86    162.74 o
  13   7   0    12067.57    11534.08    251.07 o
  14   7   0      291.05      152.26    205.36 o
  15   7   0     8976.79     8589.75    214.76 o
  16   7   0      973.55      898.58    178.10 o
  17   7   0     7115.26     7627.60    267.27 o
  18   7   0      228.88       87.62    244.05 o
  19   7   0     4992.88     5083.76    206.43 o
  20   7   0      947.25      970.85    191.31 o
  21   7   0     2999.41     2732.06    202.26 o
  22   7   0      649.24      530.48    245.24 o
  23   7   0     2269.49     2254.20    221.91 o
  24   7   0      292.21      288.58    250.24 o
  25   7   0     2356.32     2540.51    264.53 o
  26   7   0      100.76      -12.26    295.60 o
  27   7   0     1422.36     1526.09    302.62 o
  28   7   0      204.05      192.98    231.91 o
   0   8   0     3656.81     3380.40    232.50 o
   1   8   0        1.20      -29.17    195.24 o
   2   8   0     2840.17     2599.68    217.03 o
   3   8   0       12.85      -60.36    217.74 o
   4   8   0     2664.15     2600.87    240.24 o
   5   8   0      110.42      158.81    229.65 o
   6   8   0      562.17      538.10    198.45 o
   7   8   0      185.31      222.15    244.88 o
   8   8   0      537.00      625.01    209.17 o
   9   8   0      326.81      261.43    159.17 o
  10   8   0     1522.25     1433.47    152.38 o
  11   8   0        1.41       36.55    157.03 o
  12   8   0     2809.49     2663.37    190.36 o
  13   8   0      130.32       59.64    236.19 o
  14   8   0     1575.72     1357.16    177.15 o
  15   8   0       18.98       16.55    243.46 o
  16   8   0      792.00      667.39    191.55 o
  17   8   0       20.61      -49.05    241.55 o
  18   8   0      377.00      484.29    210.96 o
  19   8   0       59.30       81.07    169.53 o
  20   8   0      359.06      449.65    210.24 o
  21   8   0       19.54       65.95    240.00 o
  22   8   0      289.93      260.84    210.96 o
  23   8   0       28.85       86.79    206.19 o
  24   8   0      132.49      152.74    207.98 o
  25   8   0        0.53        7.62    209.41 o
  26   8   0      106.13      -19.76    211.31 o
  27   8   0        0.57       42.14    264.41 o
   1   9   0     9226.50     9128.93    261.19 o
   2   9   0        2.54      -47.38    210.60 o
   3   9   0    15733.78    14885.67    283.93 o
   4   9   0       25.08        3.57    201.19 o
   5   9   0    16352.17    15210.68    278.69 o
   6   9   0      209.79       27.02    233.10 o
   7   9   0     6188.35     6115.44    279.88 o
   8   9   0      315.89      279.29    244.05 o
   9   9   0     5515.06     5482.81    195.00 o
  10   9   0      230.29      241.19    191.31 o
  11   9   0     5169.36     5066.85    211.43 o
  12   9   0     1126.67     1031.20    193.81 o
  13   9   0     5198.63     5539.48    262.38 o
  14   9   0      769.69      547.63    248.46 o
  15   9   0     7037.53     6849.38    202.38 o
  16   9   0      453.84      401.55    246.43 o
  17   9   0     4331.20     4224.58    190.48 o
  18   9   0      296.71      315.36    211.43 o
  19   9   0     1921.31     1978.24    196.31 o
  20   9   0      200.69      199.41    242.03 o
  21   9   0     1773.06     2079.19    297.03 o
  22   9   0      153.29       79.64    226.91 o
  23   9   0     1073.15     1180.85    231.79 o
  24   9   0      162.77      151.07    295.24 o
  25   9   0      864.81      897.27    301.19 o
   0  10   0     4383.07     4207.44    265.72 o
   1  10   0       25.58       25.71    253.69 o
   2  10   0     5150.31     5072.57    272.38 o
   3  10   0       84.99       99.29    246.31 o
   4  10   0     4508.31     4184.22    273.46 o
   5  10   0       52.72       43.69    231.55 o
   6  10   0     5357.31     5318.64    298.93 o
   7  10   0      273.79      247.62    259.65 o
   8  10   0     4991.83     5172.92    311.67 o
   9  10   0       89.19       15.48    243.46 o
  10  10   0     2871.07     2750.15    201.55 o
  11  10   0      216.79      125.48    188.22 o
  12  10   0     2938.58     2759.08    199.41 o
  13  10   0      265.98      221.19    172.86 o
  14  10   0     3852.36     3786.48    257.38 o
  15  10   0      208.69      223.93    211.31 o
  16  10   0     1696.32     1748.12    249.88 o
  17  10   0       45.76       54.05    209.76 o
  18  10   0     1392.43     1310.97    221.91 o
  19  10   0      305.77      274.17    227.86 o
  20  10   0     1178.27     1075.37    297.86 o
  21  10   0      113.27      231.43    254.53 o
  22  10   0      698.51      566.44    212.38 o
  23  10   0       31.92       -4.29    294.88 o
   1  11   0      846.34      828.94    247.27 o
   2  11   0       17.67       11.43    242.27 o
   3  11   0      706.67      673.22    232.98 o
   4  11   0        3.64       -8.69    256.31 o
   5  11   0     1370.36     1312.40    272.50 o
   6  11   0      319.07      320.48    243.10 o
   7  11   0     2369.40     2387.05    288.58 o
   8  11   0       29.62       -6.67    226.67 o
   9  11   0     1416.78     1608.95    246.79 o
  10  11   0      131.76       29.52    241.91 o
  11  11   0     1200.90     1185.73    191.67 o
  12  11   0       38.17       18.93    186.55 o
  13  11   0      703.80      799.42    191.31 o
  14  11   0       97.02       41.55    171.91 o
  15  11   0      292.34      317.39    259.17 o
  16  11   0       29.63       19.88    253.69 o
  17  11   0      260.02      327.74    292.27 o
  18  11   0       11.37       15.36    252.50 o
  19  11   0      561.78      697.87    296.08 o
  20  11   0       48.41        9.40    227.38 o
  21  11   0      535.72      502.15    259.65 o
   0  12   0     4690.67     4823.04    271.43 o
   1  12   0        0.33      -25.48    245.96 o
   2  12   0     4712.61     4758.40    286.31 o
   3  12   0        5.00       12.02    251.19 o
   4  12   0     4813.73     4715.90    285.72 o
   5  12   0        4.25       51.67    244.17 o
   6  12   0     6193.07     5793.05    264.29 o
   7  12   0       18.05      -48.21    246.67 o
   8  12   0     5377.10     5432.09    327.74 o
   9  12   0       61.03       42.14    188.45 o
  10  12   0     2762.78     2908.37    255.00 o
  11  12   0       52.34       10.60    283.58 o
  12  12   0     2506.11     2701.58    302.15 o
  13  12   0       74.84       19.76    227.86 o
  14  12   0     2448.79     2482.29    239.53 o
  15  12   0      212.26      132.86    255.36 o
  16  12   0     1897.48     1981.22    302.38 o
  17  12   0      111.31      121.43    293.93 o
  18  12   0     1290.37     1009.89    235.84 o
  19  12   0       59.74      123.69    246.67 o
   1  13   0       40.58       17.86    300.00 o
   2  13   0        0.25       -8.10    289.77 o
   3  13   0       61.64       86.19    298.34 o
   4  13   0       30.97      -34.88    306.67 o
   5  13   0        0.67       65.72    296.67 o
   6  13   0       31.63      -32.02    332.03 o
   7  13   0       33.39      118.93    295.36 o
   8  13   0        6.69      145.00    249.05 o
   9  13   0        0.10       18.57    291.19 o
  10  13   0       11.28       13.57    227.38 o
  11  13   0       67.43      118.69    292.86 o
  12  13   0        6.53       21.43    292.86 o
  13  13   0       12.29       53.57    293.10 o
  14  13   0       28.39        9.64    292.98 o
  15  13   0        4.35       79.88    263.69 o
   0  14   0     2091.60     2024.91    304.41 o
   1  14   0        0.03       -8.21    291.19 o
   2  14   0     2306.29     2283.13    306.55 o
   3  14   0        2.53        9.64    277.62 o
   4  14   0     1739.68     1823.24    320.84 o
   5  14   0        1.67      -64.76    324.89 o
   6  14   0     1678.77     1654.78    330.72 o
   7  14   0       32.91       42.26    340.36 o
   8  14   0     1845.50     1402.04    242.86 o
   9  14   0       50.73       94.64    295.84 o
  10  14   0     1638.27     1570.97    297.98 o
 -32   1   1      458.21      532.39    302.03 o
 -31   1   1      847.67      773.94    283.10 o
 -30   1   1      405.91      367.27    274.29 o
 -29   1   1      971.27      976.32    279.17 o
 -28   1   1      387.93      528.94    247.03 o
 -27   1   1     2166.84     2310.98    256.31 o
 -26   1   1      991.62     1033.47    214.05 o
 -25   1   1     3072.16     3082.66    259.77 o
 -24   1   1     1336.09     1626.81    253.69 o
 -23   1   1     4936.60     5275.19    270.24 o
 -22   1   1     1313.57     1533.47    226.31 o
 -21   1   1     8309.36     8083.32    237.03 o
 -20   1   1     1788.97     1853.12    224.29 o
 -19   1   1    11743.36    11947.54    269.65 o
 -18   1   1     2427.01     2206.22    228.10 o
 -17   1   1     7814.98     7667.36    245.60 o
 -16   1   1     3392.85     3410.88    237.03 o
 -15   1   1    35325.60    35975.71    368.81 o
 -14   1   1     6325.72     6363.18    282.86 o
 -13   1   1    27882.06    28730.49    365.84 o
 -12   1   1     1552.92      672.87    246.67 o
 -11   1   1    34630.82    37851.57    418.58 o
 -10   1   1     5814.33     5859.24    317.03 o
  -9   1   1    28704.75    29910.87    468.70 o
  -8   1   1     6515.99     6680.21    297.86 o
  -7   1   1    49676.97    62738.80    622.03 o
  -6   1   1    16474.36    19755.85    457.39 o
  -4   1   1     5287.75     6759.14    458.93 o
  -3   1   1    35444.20    47276.33    666.44 o
  -2   1   1      856.55     1437.64    380.24 o
   2   1   1       19.36       94.53    352.27 o
   3   1   1    39187.34    56848.72    681.32 o
   4   1   1      240.44      310.12    300.24 o
   5   1   1    50958.59    67291.23    640.01 o
   6   1   1     1160.79     1419.54    258.93 o
   7   1   1    48872.80    60347.33    545.48 o
   8   1   1      277.98     -269.88    269.88 o
   9   1   1    55593.04    66074.79    520.72 o
  10   1   1      621.58       98.69    280.60 o
  11   1   1    42077.91    47732.41    418.58 o
  12   1   1      667.78      543.10    246.43 o
  13   1   1    17252.22    17807.85    304.77 o
  14   1   1       30.42      -58.33    224.76 o
  15   1   1    33449.45    34602.83    356.91 o
  16   1   1      464.67      980.85    228.81 o
  17   1   1    18764.93    17514.28    260.60 o
  18   1   1      208.61      527.03    214.29 o
  19   1   1    14255.28    13954.11    269.88 o
  20   1   1      594.19      880.49    193.34 o
  21   1   1     6429.46     5983.41    207.74 o
  22   1   1     1376.44     1479.19    230.36 o
  23   1   1     3804.94     3937.19    255.48 o
  24   1   1      286.43      375.84    210.36 o
  25   1   1     2804.33     2724.80    250.72 o
  26   1   1      122.58      158.45    240.96 o
  27   1   1     2757.69     2845.28    253.69 o
  28   1   1      179.29      295.36    244.05 o
  29   1   1     1535.38     1560.14    297.50 o
  30   1   1      152.30      145.36    292.50 o
  31   1   1      934.85      922.63    298.81 o
  32   1   1      140.84      185.72    226.19 o
 -32   2   1      296.52      306.19    322.50 o
 -31   2   1       31.32       16.79    275.36 o
 -30   2   1      167.85      247.50    304.88 o
 -29   2   1       20.88      -26.55    303.58 o
 -28   2   1      156.66      138.34    219.41 o
 -27   2   1       68.35       56.07    224.05 o
 -26   2   1      438.97      484.17    252.27 o
 -25   2   1       38.89       41.07    243.81 o
 -24   2   1      640.16      612.87    203.22 o
 -23   2   1       98.92      196.79    247.86 o
 -22   2   1     1772.74     1890.14    265.12 o
 -21   2   1      137.22      226.67    194.76 o
 -20   2   1     4501.26     5525.67    235.96 o
 -19   2   1      188.98      243.93    214.29 o
 -18   2   1     2484.21     2306.46    210.84 o
 -17   2   1      967.19     1063.47    226.91 o
 -16   2   1     1204.66     1158.59    229.65 o
 -15   2   1     1477.28     1425.49    206.67 o
 -14   2   1     5133.00     4926.85    243.69 o
 -13   2   1      166.97       47.38    226.19 o
 -12   2   1    14574.34    15017.34    298.81 o
 -11   2   1     1791.45     1565.38    259.05 o
 -10   2   1    10611.82    10708.35    314.89 o
  -9   2   1      179.58      340.84    260.96 o
  -8   2   1      202.61      224.29    299.65 o
  -7   2   1      598.26      777.51    274.41 o
  -6   2   1      130.33      304.41    358.58 o
  -5   2   1     3752.97     4380.77    321.67 o
  -4   2   1    22629.98    27624.41    504.05 o
  -3   2   1     7326.05     8833.69    405.01 o
  -2   2   1     1093.14     1139.18    333.34 o
  -1   2   1    35211.20    46453.11    668.22 o
   0   2   1    16448.79    21088.49    543.34 o
   1   2   1     2619.89     3315.64    358.81 o
   2   2   1    38798.50    48607.78    679.41 o
   3   2   1     6980.74     8663.45    448.46 o
   4   2   1    19200.37    23400.78    500.60 o
   5   2   1      267.79      190.36    290.36 o
   6   2   1    13614.08    16520.33    383.58 o
   7   2   1       59.71     -161.79    231.91 o
   8   2   1     7590.44     8001.65    278.34 o
   9   2   1      687.44      788.70    244.88 o
  10   2   1     9372.47    11095.86    304.29 o
  11   2   1      492.84      341.79    243.93 o
  12   2   1     1449.45     1265.37    194.29 o
  13   2   1       11.58      -97.03    217.03 o
  14   2   1     6674.36     6281.99    251.31 o
  15   2   1      711.37      563.34    205.72 o
  16   2   1     5634.74     5657.10    249.05 o
  17   2   1      624.23      576.56    219.29 o
  18   2   1     5890.90     5682.81    225.48 o
  19   2   1       20.70       46.67    207.74 o
  20   2   1     1323.22     1282.28    182.86 o
  21   2   1      755.10      839.53    233.81 o
  22   2   1     1782.76     1763.48    232.62 o
  23   2   1      266.54      231.43    242.50 o
  24   2   1      494.25      491.55    240.72 o
  25   2   1       37.27       24.41    207.38 o
  26   2   1      619.69      682.75    251.31 o
  27   2   1        7.02      -23.21    240.96 o
  28   2   1      469.10      555.01    268.22 o
  29   2   1       17.76       52.26    290.36 o
  30   2   1      302.50      276.19    294.53 o
  31   2   1       25.20      144.17    293.10 o
 -31   3   1      422.59      405.12    267.62 o
 -30   3   1      211.00      331.79    304.41 o
 -29   3   1      815.40      844.65    313.22 o
 -28   3   1      494.35      519.05    257.15 o
 -27   3   1     1046.82      894.42    229.76 o
 -26   3   1      902.52      898.35    253.81 o
 -25   3   1     1377.52     1407.76    272.38 o
 -24   3   1      746.82      957.16    271.67 o
 -23   3   1     2955.10     2887.89    231.91 o
 -22   3   1     1672.26     1704.78    219.76 o
 -21   3   1     2926.91     2748.73    258.22 o
 -20   3   1     2307.92     2194.20    187.98 o
 -19   3   1     8508.06     8002.72    232.62 o
 -18   3   1       28.86       -6.07    201.43 o
 -17   3   1     8011.76     7887.37    249.77 o
 -16   3   1      901.77      703.58    238.93 o
 -15   3   1     8730.02     8775.47    262.50 o
 -14   3   1     1169.71      937.51    217.62 o
 -13   3   1     6299.36     6287.70    284.65 o
 -12   3   1     2755.08     2559.20    224.76 o
 -11   3   1    11957.02    11410.86    328.58 o
 -10   3   1      191.39     -293.34    293.34 o
  -9   3   1    25362.09    26479.51    397.62 o
  -8   3   1      974.53      314.53    263.34 o
  -7   3   1    27852.59    32048.63    390.72 o
  -6   3   1      220.16     -295.48    295.48 o
  -5   3   1    52406.04    62491.05    519.89 o
  -4   3   1     8436.54     9174.05    326.43 o
  -3   3   1     9827.48    10738.59    355.96 o
  -2   3   1     2130.33     2693.01    281.43 o
  -1   3   1     5781.92     6313.06    375.72 o
   0   3   1     6551.11     7925.46    385.60 o
   1   3   1    42188.82    50202.44    623.34 o
   2   3   1     1188.92     1262.99    344.29 o
   3   3   1    27032.83    30701.24    529.41 o
   4   3   1     2071.58     2148.60    355.84 o
   5   3   1    13486.30    14256.85    374.05 o
   6   3   1       30.44     -141.43    315.60 o
   7   3   1    26515.61    29267.29    422.03 o
   8   3   1      152.65     -265.12    265.12 o
   9   3   1    34004.81    38266.93    428.34 o
  10   3   1        5.21     -231.79    231.79 o
  11   3   1    24940.23    27611.20    357.62 o
  12   3   1       47.05     -168.10    194.88 o
  13   3   1    13600.84    13753.04    310.00 o
  14   3   1       26.29     -248.57    248.57 o
  15   3   1     9921.22    10126.20    288.81 o
  16   3   1      104.60      -75.72    202.50 o
  17   3   1     7378.75     7350.93    221.79 o
  18   3   1      573.53      546.67    217.62 o
  19   3   1     6571.42     6321.63    215.60 o
  20   3   1      458.93      495.72    211.91 o
  21   3   1     7110.87     6997.00    276.19 o
  22   3   1       25.29       74.76    267.03 o
  23   3   1     4923.21     5047.09    257.38 o
  24   3   1       34.06       70.48    227.86 o
  25   3   1     1717.66     1809.90    260.12 o
  26   3   1      450.75      520.01    256.79 o
  27   3   1     1458.73     1478.83    227.15 o
  28   3   1      263.73      271.67    321.08 o
  29   3   1     1243.77     1233.35    276.08 o
  30   3   1      180.24      176.43    283.10 o
  31   3   1      630.46      618.94    293.34 o
 -31   4   1      159.55      249.41    329.53 o
 -30   4   1      536.72      557.63    277.15 o
 -29   4   1      321.73      326.43    301.08 o
 -28   4   1      799.88      835.49    294.53 o
 -27   4   1      401.19      383.93    265.96 o
 -26   4   1     1159.56     1088.35    247.62 o
 -25   4   1      899.58      847.75    231.55 o
 -24   4   1     2035.72     1920.26    235.48 o
 -23   4   1     1172.33      987.16    228.69 o
 -22   4   1     3643.07     3660.17    245.96 o
 -21   4   1     2396.63     2050.38    250.48 o
 -20   4   1     2528.27     2374.44    216.43 o
 -19   4   1     2068.84     1805.62    212.38 o
 -18   4   1    14057.93    12868.14    268.46 o
 -17   4   1      441.96       82.02    238.34 o
 -16   4   1    11793.07    11617.89    278.93 o
 -15   4   1      995.04      693.82    222.03 o
 -14   4   1    15420.42    14923.77    333.22 o
 -13   4   1     1298.11      714.41    207.03 o
 -12   4   1    16438.72    17082.37    324.05 o
 -11   4   1     1830.14     1578.00    209.29 o
 -10   4   1    12343.57    12154.09    240.96 o
  -9   4   1     1230.12     1221.80    182.03 o
  -8   4   1    16908.04    17170.82    314.41 o
  -7   4   1     1734.10     1687.64    262.38 o
  -6   4   1    17338.22    17439.16    285.00 o
  -5   4   1     2771.74     2801.23    259.41 o
  -4   4   1    51344.95    59500.06    557.39 o
  -3   4   1     5911.84     6701.75    337.27 o
  -2   4   1    42734.51    50700.66    533.94 o
  -1   4   1       15.58     -166.55    282.27 o
   0   4   1    36186.23    40605.17    489.89 o
   1   4   1     1641.58     1854.79    295.12 o
   2   4   1     5054.59     5083.28    326.43 o
   3   4   1     1591.43     1822.88    302.03 o
   4   4   1    20859.35    22315.29    428.82 o
   5   4   1     1223.93      988.82    291.67 o
   6   4   1    25735.46    26998.81    476.55 o
   7   4   1       94.52     -248.57    248.57 o
   8   4   1    34344.75    38205.02    362.15 o
   9   4   1      113.00     -207.26    207.26 o
  10   4   1    26359.73    26236.53    418.82 o
  11   4   1     1092.63     1125.85    237.38 o
  12   4   1    19332.16    19497.04    350.24 o
  13   4   1       14.09     -264.29    264.29 o
  14   4   1    11477.25    11160.03    287.15 o
  15   4   1      334.45       78.57    219.88 o
  16   4   1     8742.22     8444.52    241.67 o
  17   4   1      381.01      187.26    230.12 o
  18   4   1     8341.03     8159.39    267.27 o
  19   4   1      633.56      556.67    204.17 o
  20   4   1     6566.31     6669.85    294.17 o
  21   4   1       44.00       89.41    266.67 o
  22   4   1     3828.12     3653.26    240.84 o
  23   4   1        6.54       14.05    240.60 o
  24   4   1     1746.77     1688.83    254.88 o
  25   4   1      488.29      507.51    216.91 o
  26   4   1     2227.85     2150.50    277.03 o
  27   4   1      144.01      190.00    249.29 o
  28   4   1     1809.98     1849.43    328.58 o
  29   4   1      161.23      101.07    300.12 o
  30   4   1      628.65      605.01    312.15 o
 -30   5   1      136.41       26.67    332.50 o
 -29   5   1      274.46      388.22    331.08 o
 -28   5   1       43.37      211.43    289.65 o
 -27   5   1      663.94      864.30    327.62 o
 -26   5   1      157.61       59.41    241.07 o
 -25   5   1      297.12      332.39    243.10 o
 -24   5   1       28.42       -6.90    206.43 o
 -23   5   1      212.85      241.31    223.34 o
 -22   5   1      160.19      220.00    246.19 o
 -21   5   1      762.43      803.70    250.24 o
 -20   5   1      348.66      242.15    284.05 o
 -19   5   1     1147.59     1063.11    295.96 o
 -18   5   1      786.70      667.87    148.45 o
 -17   5   1      646.81      584.89    163.93 o
 -16   5   1      715.16      695.37    214.17 o
 -15   5   1     4064.44     4277.32    170.60 o
 -14   5   1      238.54       51.79    218.69 o
 -13   5   1     6877.99     6796.28    202.15 o
 -12   5   1       19.08     -149.88    190.12 o
 -11   5   1     4875.14     5177.92    217.50 o
 -10   5   1       31.58      -68.81    224.17 o
  -9   5   1     5307.76     5327.21    250.96 o
  -8   5   1     4325.20     4493.39    250.96 o
  -7   5   1     5853.29     6139.84    214.88 o
  -6   5   1     1432.89     1588.47    297.98 o
  -5   5   1    10050.63    10921.81    340.24 o
  -4   5   1     1583.48     1880.98    271.79 o
  -3   5   1     1562.01     1699.07    266.67 o
  -2   5   1      266.41      478.82    242.98 o
  -1   5   1     4513.92     4883.52    273.69 o
   0   5   1      900.55     1619.07    255.24 o
   1   5   1     9546.98    10125.25    317.50 o
   2   5   1     4391.96     4555.54    280.48 o
   3   5   1     9488.69     9173.45    299.77 o
   4   5   1       25.95      -60.72    217.98 o
   5   5   1     8049.15     8367.97    320.36 o
   6   5   1      206.97      136.43    270.24 o
   7   5   1     1800.75     1929.79    229.65 o
   8   5   1     2701.40     2822.66    193.57 o
   9   5   1       61.81      149.76    173.45 o
  10   5   1      351.56      375.36    175.48 o
  11   5   1     2131.89     2027.17    220.60 o
  12   5   1     1534.07     1638.71    180.48 o
  13   5   1     3648.33     3831.95    224.41 o
  14   5   1       96.88      -54.41    207.62 o
  15   5   1     3074.72     3156.59    191.79 o
  16   5   1     1186.32     1103.47    231.67 o
  17   5   1      230.86      249.29    203.22 o
  18   5   1      104.88       84.88    197.86 o
  19   5   1       40.10       73.57    289.05 o
  20   5   1       42.25      131.55    284.65 o
  21   5   1      688.00      581.08    273.81 o
  22   5   1      478.07      394.53    235.12 o
  23   5   1      667.15      715.49    235.36 o
  24   5   1       28.65       18.33    274.41 o
  25   5   1      164.58      166.43    250.72 o
  26   5   1      162.74      282.27    241.07 o
  27   5   1      381.83      488.82    335.36 o
  28   5   1       65.55       44.76    332.39 o
  29   5   1      205.39      122.38    264.17 o
  30   5   1       11.31       62.86    323.34 o
 -29   6   1      595.95      575.96    264.17 o
 -28   6   1     1208.53     1275.61    263.93 o
 -27   6   1      233.18      332.98    297.03 o
 -26   6   1     2599.11     2793.37    305.24 o
 -25   6   1      755.48      651.91    215.96 o
 -24   6   1     2019.90     2004.07    254.17 o
 -23   6   1     1208.90     1051.80    250.72 o
 -22   6   1     3224.58     3392.90    189.88 o
 -21   6   1     1233.93     1050.85    200.00 o
 -20   6   1     5745.73     6413.89    265.24 o
 -19   6   1      495.93      483.10    249.17 o
 -18   6   1     6128.81     5838.53    198.22 o
 -17   6   1      223.57      189.88    159.29 o
 -16   6   1     6881.11     7066.88    232.74 o
 -15   6   1     1142.29      924.54    172.03 o
 -14   6   1    17954.47    18047.14    276.79 o
 -13   6   1      898.26      554.65    219.41 o
 -12   6   1    20053.69    19847.16    250.00 o
 -11   6   1      327.14        6.55    178.10 o
 -10   6   1    25812.08    25064.85    277.03 o
  -9   6   1     1199.68      991.08    185.72 o
  -8   6   1    27278.68    28146.08    328.46 o
  -7   6   1     1686.28     1508.71    270.24 o
  -6   6   1    19831.62    19472.64    370.00 o
  -5   6   1      864.35      808.46    239.05 o
  -4   6   1    32087.00    32205.54    405.60 o
  -3   6   1       35.95     -108.57    224.88 o
  -2   6   1    33870.58    35801.54    404.17 o
  -1   6   1      603.91      522.86    249.53 o
   0   6   1    46771.45    48033.13    449.89 o
   1   6   1     1798.27     1904.07    256.91 o
   2   6   1    28419.31    28582.52    367.15 o
   3   6   1      829.32      724.65    244.29 o
   4   6   1    29390.73    31130.53    406.31 o
   5   6   1      512.10      339.29    239.77 o
   6   6   1    36634.49    40175.53    443.46 o
   7   6   1        0.66     -275.12    275.12 o
   8   6   1    22458.03    22826.49    300.96 o
   9   6   1       89.39     -169.65    169.65 o
  10   6   1    15018.99    14269.11    244.65 o
  11   6   1      196.04       30.95    216.19 o
  12   6   1    19766.57    19073.46    254.41 o
  13   6   1      795.39      762.99    168.81 o
  14   6   1    19137.34    17640.94    221.91 o
  15   6   1      281.09      -70.24    206.55 o
  16   6   1     8184.13     8279.51    232.74 o
  17   6   1       60.92     -231.07    231.07 o
  18   6   1     8146.23     7944.75    240.72 o
  19   6   1       42.72     -211.31    211.31 o
  20   6   1     4333.78     4269.10    187.62 o
  21   6   1      207.91      135.12    187.74 o
  22   6   1     3908.25     3803.38    203.34 o
  23   6   1      888.26      851.68    244.65 o
  24   6   1     2119.88     2032.05    217.98 o
  25   6   1      311.72      466.08    246.79 o
  26   6   1     1760.34     1685.14    213.10 o
  27   6   1        8.32     -120.48    228.10 o
  28   6   1     1321.97     1384.07    300.96 o
  29   6   1       99.06      145.84    303.22 o
 -28   7   1       13.32      115.83    298.34 o
 -27   7   1       47.53      -93.81    297.74 o
 -26   7   1       58.54       57.38    255.96 o
 -25   7   1       16.60       58.93    295.96 o
 -24   7   1       50.39       62.62    260.84 o
 -23   7   1       99.92      106.07    243.93 o
 -22   7   1       50.89      -31.79    172.98 o
 -21   7   1      211.50      233.69    172.50 o
 -20   7   1      187.50      244.65    243.93 o
 -19   7   1      299.40      325.24    243.93 o
 -18   7   1        4.09      -38.93    243.46 o
 -17   7   1      485.12      427.62    245.96 o
 -16   7   1      603.56      612.03    190.00 o
 -15   7   1      471.36      413.93    205.60 o
 -14   7   1      615.02      430.01    206.67 o
 -13   7   1     2540.18     2406.70    171.31 o
 -12   7   1       36.78        8.45    161.19 o
 -11   7   1      718.91      545.60    167.98 o
 -10   7   1       18.50        9.17    149.64 o
  -9   7   1      489.43      445.48    216.55 o
  -8   7   1      461.20      513.58    217.62 o
  -7   7   1      352.29      401.55    196.91 o
  -6   7   1      837.27      737.63    248.10 o
  -5   7   1      973.72      964.42    224.76 o
  -4   7   1       10.32       22.74    194.17 o
  -3   7   1     2186.81     2266.10    236.31 o
  -2   7   1      184.25      190.36    217.26 o
  -1   7   1     1836.90     1765.86    233.93 o
   0   7   1       75.68       41.91    203.46 o
   1   7   1      196.92      141.55    201.07 o
   2   7   1       57.37       39.88    190.48 o
   3   7   1        9.32       31.91    222.03 o
   4   7   1      687.09      655.96    201.91 o
   5   7   1       89.79      -18.10    210.24 o
   6   7   1      773.73      715.96    234.76 o
   7   7   1       15.52      165.84    213.10 o
   8   7   1        3.33       57.14    158.81 o
   9   7   1       33.94       -7.74    205.72 o
  10   7   1       22.06       18.45    156.79 o
  11   7   1        5.30        1.07    205.00 o
  12   7   1      817.04      805.61    147.14 o
  13   7   1      784.10      758.94    206.07 o
  14   7   1        0.04       17.86    173.10 o
  15   7   1      333.86      420.60    165.60 o
  16   7   1        0.64        3.45    185.12 o
  17   7   1       29.98       48.10    208.22 o
  18   7   1        0.52       81.31    205.24 o
  19   7   1       78.30      253.46    237.15 o
  20   7   1        4.35       27.50    237.50 o
  21   7   1        1.52       69.29    237.86 o
  22   7   1        3.40       76.43    237.98 o
  23   7   1       56.64       53.57    240.12 o
  24   7   1       62.00      256.43    288.58 o
  25   7   1        2.19       36.55    225.24 o
  26   7   1       94.00      -24.64    229.05 o
  27   7   1        3.43      125.24    293.46 o
  28   7   1        8.40      123.10    310.24 o
 -27   8   1      460.43      345.00    310.00 o
 -26   8   1      961.73     1113.11    262.03 o
 -25   8   1      179.24       32.62    297.62 o
 -24   8   1     1541.69     1549.07    237.98 o
 -23   8   1      242.51      227.62    228.34 o
 -22   8   1     1734.20     1734.19    252.50 o
 -21   8   1      724.95      809.89    246.79 o
 -20   8   1     2373.53     2542.53    199.17 o
 -19   8   1     1492.29     1446.57    250.96 o
 -18   8   1     4902.96     4660.89    231.31 o
 -17   8   1     1730.47     1555.97    251.67 o
 -16   8   1     5106.07     5078.64    210.60 o
 -15   8   1     2744.73     2870.63    253.57 o
 -14   8   1     3017.79     2998.02    257.27 o
 -13   8   1     1002.69      871.44    179.29 o
 -12   8   1     5987.99     5846.27    174.53 o
 -11   8   1      716.65      541.20    166.07 o
 -10   8   1    12120.55    11822.18    257.98 o
  -9   8   1     1424.17     1359.78    221.79 o
  -8   8   1    13100.73    11910.87    277.62 o
  -7   8   1     1306.92     1189.66    258.69 o
  -6   8   1    22614.04    21690.28    335.00 o
  -5   8   1      769.65      644.06    235.84 o
  -4   8   1    21604.21    21246.82    335.48 o
  -3   8   1      575.23      577.03    232.62 o
  -2   8   1    12810.71    12096.35    272.74 o
  -1   8   1     1362.37     1458.71    226.91 o
   0   8   1    19890.78    19163.58    314.89 o
   1   8   1      161.16       37.14    219.53 o
   2   8   1    20698.00    19809.78    307.86 o
   3   8   1        4.27     -197.26    233.34 o
   4   8   1    25204.65    24329.13    337.86 o
   5   8   1      146.25      -30.95    239.65 o
   6   8   1    18495.39    18154.28    331.91 o
   7   8   1        0.82     -152.98    235.00 o
   8   8   1    13016.93    12815.41    290.36 o
   9   8   1        3.71     -123.22    181.91 o
  10   8   1    13373.26    12635.52    217.38 o
  11   8   1        1.86     -169.29    205.00 o
  12   8   1     7754.12     7541.29    192.38 o
  13   8   1      146.37        1.90    244.77 o
  14   8   1    10343.29    10213.94    228.57 o
  15   8   1      971.48      763.46    217.50 o
  16   8   1     9343.10    10110.61    275.00 o
  17   8   1     1470.04     1250.14    192.03 o
  18   8   1     4052.02     4055.65    187.62 o
  19   8   1      383.34      407.62    239.65 o
  20   8   1     3180.80     3477.66    250.48 o
  21   8   1      125.33       84.17    240.84 o
  22   8   1     2984.87     3185.76    269.05 o
  23   8   1       97.04       57.26    252.74 o
  24   8   1     1997.10     2226.93    262.27 o
  25   8   1      156.31      183.57    255.00 o
  26   8   1     1372.30     1456.69    262.50 o
 -25   9   1      177.16      273.69    230.24 o
 -24   9   1       37.43       35.60    295.84 o
 -23   9   1      320.27      392.62    296.67 o
 -22   9   1       60.69       60.60    207.50 o
 -21   9   1      582.09      626.91    256.07 o
 -20   9   1      191.67      222.86    210.24 o
 -19   9   1      637.45      567.39    213.34 o
 -18   9   1      336.87      182.15    245.48 o
 -17   9   1      770.20      820.49    247.74 o
 -16   9   1      109.57      127.14    188.10 o
 -15   9   1      826.62      687.03    217.15 o
 -14   9   1      109.67       90.24    243.93 o
 -13   9   1     1487.95     1417.52    249.53 o
 -12   9   1       24.37       95.00    244.65 o
 -11   9   1     2153.45     2220.51    253.81 o
 -10   9   1      622.45      539.89    248.93 o
  -9   9   1     1554.68     1573.12    189.53 o
  -8   9   1      324.91      297.98    229.65 o
  -7   9   1     1752.89     1597.52    242.86 o
  -6   9   1      433.02      383.93    207.15 o
  -5   9   1     2339.71     3048.37    239.29 o
  -4   9   1      157.71      120.83    206.67 o
  -3   9   1     2883.42     2679.20    204.65 o
  -2   9   1      452.14      371.79    199.05 o
  -1   9   1     2885.88     2796.11    223.10 o
   0   9   1       60.58       25.24    212.86 o
   1   9   1     4276.05     4189.70    232.74 o
   2   9   1        9.52      -19.17    212.74 o
   3   9   1     5120.17     4956.26    246.55 o
   4   9   1      231.08      130.48    212.74 o
   5   9   1     5312.07     4775.18    213.81 o
   6   9   1       15.24      -62.74    204.29 o
   7   9   1     2824.25     2887.66    240.60 o
   8   9   1        4.12      -65.95    234.76 o
   9   9   1     2489.87     2650.03    251.19 o
  10   9   1       76.47       43.81    240.12 o
  11   9   1     1359.67     1360.02    243.93 o
  12   9   1        4.47      -68.81    186.19 o
  13   9   1     3493.33     3251.11    223.10 o
  14   9   1      233.92      178.57    242.38 o
  15   9   1     3883.77     3703.86    224.65 o
  16   9   1       15.80       37.38    185.24 o
  17   9   1     2142.74     2231.93    248.57 o
  18   9   1       18.34      -30.48    184.41 o
  19   9   1     1504.13     1423.11    193.22 o
  20   9   1       90.30      -98.22    240.96 o
  21   9   1      765.94      770.96    293.10 o
  22   9   1       22.22     -102.38    289.53 o
  23   9   1      435.04      705.25    293.34 o
  24   9   1       70.09      142.38    227.62 o
  25   9   1      338.21      268.10    210.48 o
 -24  10   1      604.40      634.77    252.03 o
 -23  10   1      148.62       29.76    259.88 o
 -22  10   1      690.80      874.77    260.24 o
 -21  10   1      277.15      205.00    210.00 o
 -20  10   1     1097.68     1120.85    262.50 o
 -19  10   1      258.03      279.41    295.36 o
 -18  10   1     1527.85     1463.71    220.12 o
 -17  10   1      102.82      184.29    245.00 o
 -16  10   1     2095.00     2196.58    221.79 o
 -15  10   1      195.30      184.65    189.29 o
 -14  10   1     2574.01     2645.39    200.72 o
 -13  10   1      619.54      583.94    191.55 o
 -12  10   1     2872.90     2970.63    202.62 o
 -11  10   1      962.09      829.06    250.60 o
 -10  10   1     3301.48     3422.78    225.72 o
  -9  10   1     1119.19     1047.04    219.05 o
  -8  10   1     3447.93     3496.95    320.72 o
  -7  10   1       58.19       40.60    278.22 o
  -6  10   1     4404.56     4748.63    293.81 o
  -5  10   1       10.29        3.33    253.46 o
  -4  10   1     4550.21     4721.85    284.41 o
  -3  10   1       19.62       17.38    233.93 o
  -2  10   1     3807.19     3816.48    256.79 o
  -1  10   1       65.04       53.10    245.96 o
   0  10   1     4222.03     4341.25    289.29 o
   1  10   1      173.56      149.53    252.74 o
   2  10   1     4267.01     4251.84    271.79 o
   3  10   1      358.96      294.29    253.34 o
   4  10   1     3777.32     3920.29    285.24 o
   5  10   1      977.15      739.53    263.81 o
   6  10   1     2608.15     2648.84    285.12 o
   7  10   1      162.54      133.93    264.05 o
   8  10   1     2441.81     2515.99    222.26 o
   9  10   1      283.37      219.41    241.31 o
  10  10   1     2972.18     3225.40    252.03 o
  11  10   1      208.75      238.81    186.55 o
  12  10   1     2157.65     2097.53    178.81 o
  13  10   1        1.46       59.88    206.19 o
  14  10   1     1412.26     1482.28    244.77 o
  15  10   1       32.44      175.12    205.36 o
  16  10   1     1315.60     1375.49    245.72 o
  17  10   1       17.82       85.95    184.29 o
  18  10   1     1131.63     1133.35    294.05 o
  19  10   1       54.64      -89.52    253.22 o
  20  10   1     1019.89      994.30    230.24 o
  21  10   1       86.72       64.64    252.98 o
  22  10   1      839.97      789.06    258.22 o
  23  10   1       46.39       88.33    293.34 o
 -21  11   1      846.54      765.72    263.81 o
 -20  11   1      232.67      301.08    297.74 o
 -19  11   1     1487.45     1672.28    303.46 o
 -18  11   1      519.27      648.10    232.15 o
 -17  11   1     2364.48     2451.94    220.12 o
 -16  11   1      324.94      408.34    294.77 o
 -15  11   1     2563.98     2443.72    224.53 o
 -14  11   1      217.83      187.62    245.12 o
 -13  11   1     2763.83     2639.92    224.05 o
 -12  11   1      158.92      196.91    243.57 o
 -11  11   1     2270.08     2210.27    200.12 o
 -10  11   1      105.42      238.10    243.81 o
  -9  11   1     4529.50     4755.06    234.41 o
  -8  11   1        7.67        3.69    253.81 o
  -7  11   1     7122.47     6827.11    290.72 o
  -6  11   1       17.80      -43.21    277.27 o
  -5  11   1     6730.23     6672.11    297.98 o
  -4  11   1       16.87       -4.17    255.00 o
  -3  11   1     6517.66     6309.37    287.03 o
  -2  11   1       58.09       53.33    253.10 o
  -1  11   1     7160.71     7119.97    281.31 o
   0  11   1       82.26      -18.69    246.79 o
   1  11   1     7849.05     7836.17    284.17 o
   2  11   1       45.59       32.74    251.55 o
   3  11   1     6802.71     6409.25    263.57 o
   4  11   1       49.41       97.62    232.15 o
   5  11   1     5583.41     5643.88    294.77 o
   6  11   1       16.49      -35.12    271.43 o
   7  11   1     5445.83     4891.49    248.46 o
   8  11   1        9.63      -80.83    283.22 o
   9  11   1     5408.93     5753.17    264.29 o
  10  11   1       98.04      155.24    240.60 o
  11  11   1     3584.69     3720.52    255.72 o
  12  11   1        0.64      -37.74    240.60 o
  13  11   1     2337.62     2398.72    250.12 o
  14  11   1       52.94       71.91    239.05 o
  15  11   1     1257.14     1159.78    210.60 o
  16  11   1       64.01        2.50    289.05 o
  17  11   1     1342.22     1450.73    229.41 o
  18  11   1       92.62      108.81    290.96 o
  19  11   1     1411.75     1313.35    232.50 o
  20  11   1       76.27      122.38    294.05 o
  21  11   1     1207.73      861.32    215.36 o
 -19  12   1       15.29      -97.38    247.15 o
 -18  12   1        2.92       -3.57    296.91 o
 -17  12   1       23.93      -60.00    255.48 o
 -16  12   1        8.90       63.93    294.29 o
 -15  12   1       78.28       10.48    294.17 o
 -14  12   1      154.49      117.26    294.88 o
 -13  12   1       43.79       21.07    292.38 o
 -12  12   1      374.59      333.34    254.53 o
 -11  12   1        7.24       80.24    222.74 o
 -10  12   1      488.21      452.74    244.77 o
  -9  12   1        1.14       -8.21    189.88 o
  -8  12   1      288.64      302.62    288.81 o
  -7  12   1        2.22      -18.10    282.62 o
  -6  12   1      117.73       57.02    265.36 o
  -5  12   1       40.12       30.36    265.36 o
  -4  12   1      274.48      209.29    258.10 o
  -3  12   1        8.73      -60.95    242.98 o
  -2  12   1      511.35      571.56    266.67 o
  -1  12   1       39.46       -9.40    249.05 o
   0  12   1      212.22      225.00    249.29 o
   1  12   1        4.13      -33.57    247.62 o
   2  12   1      126.69      158.22    247.74 o
   3  12   1       40.10       64.52    245.48 o
   4  12   1      379.15      357.86    263.57 o
   5  12   1       20.06        0.71    254.41 o
   6  12   1     1108.09      942.04    267.15 o
   7  12   1       30.53      -42.62    221.19 o
   8  12   1      591.35      551.20    291.67 o
   9  12   1       32.42        4.64    206.67 o
  10  12   1      187.53      207.98    171.79 o
  11  12   1        6.59       27.02    250.12 o
  12  12   1      474.62      514.77    251.79 o
  13  12   1       25.64       67.98    224.05 o
  14  12   1      270.89      345.00    206.31 o
  15  12   1       12.34      -27.98    224.05 o
  16  12   1       45.14      206.43    289.53 o
  17  12   1        0.52       79.29    251.19 o
  18  12   1       66.24      -75.00    300.48 o
 -15  13   1     1078.09      887.04    218.22 o
 -14  13   1      328.93      309.65    299.65 o
 -13  13   1     2213.94     2478.48    308.46 o
 -12  13   1       83.56      161.31    296.55 o
 -11  13   1     2097.78     2146.34    240.72 o
 -10  13   1       88.58       26.19    256.19 o
  -9  13   1     2296.60     2533.37    308.10 o
  -8  13   1      331.45      289.88    232.98 o
  -7  13   1     3256.17     3061.47    307.03 o
  -6  13   1      127.93      114.29    271.79 o
  -5  13   1     2871.46     3153.97    328.22 o
  -4  13   1       15.95       27.14    320.00 o
  -3  13   1     2587.49     2782.06    315.36 o
  -2  13   1       31.12       50.83    311.19 o
  -1  13   1     3246.93     3414.21    315.60 o
   0  13   1       42.61       82.74    283.34 o
   1  13   1     3847.24     4129.22    312.50 o
   2  13   1      107.02      146.07    301.67 o
   3  13   1     3664.49     3831.60    312.74 o
   4  13   1       38.66      -59.52    317.98 o
   5  13   1     2589.23     2637.89    307.86 o
   6  13   1       29.94      -59.64    283.34 o
   7  13   1     2992.30     2936.59    282.62 o
   8  13   1        0.83       20.24    292.15 o
   9  13   1     2645.38     2751.70    239.29 o
  10  13   1       12.93       39.05    251.67 o
  11  13   1     1999.94     1927.29    302.15 o
  12  13   1        0.67       56.31    291.55 o
  13  13   1     2289.36     2425.51    304.88 o
  14  13   1       35.91      -98.33    294.77 o
  15  13   1     1748.80     1645.50    251.19 o
 -10  14   1       18.34        2.98    265.24 o
  -9  14   1       43.76       35.95    254.77 o
  -8  14   1      102.02      201.91    296.91 o
  -7  14   1        9.61       37.02    340.72 o
  -6  14   1      160.46      117.74    336.67 o
  -5  14   1       22.16       36.07    317.50 o
  -4  14   1      120.90       99.76    319.05 o
  -3  14   1       72.05       41.91    290.00 o
  -2  14   1       41.96       88.93    289.17 o
  -1  14   1        1.40       37.74    305.24 o
   0  14   1       85.85      158.69    297.38 o
   1  14   1        9.20      -16.43    317.03 o
   2  14   1      182.51      179.53    307.50 o
   3  14   1       13.96      117.38    305.84 o
   4  14   1       73.44       22.38    315.96 o
   5  14   1       38.49        5.00    284.88 o
   6  14   1       29.19     5036.49    301.31 o
   7  14   1       18.41     -121.43    343.46 o
   8  14   1       25.93       37.14    292.03 o
   9  14   1        0.11      136.55    226.07 o
 -32   0   2      758.04      786.20    305.12 o
 -31   0   2      611.77      597.15    302.86 o
 -30   0   2      872.28      910.49    302.15 o
 -29   0   2      533.29      810.13    300.36 o
 -28   0   2      997.17      975.49    251.55 o
 -27   0   2     1269.46     1533.47    256.07 o
 -26   0   2     4055.17     4208.51    269.29 o
 -25   0   2     1907.73     2117.65    259.41 o
 -24   0   2     4648.89     4759.71    270.00 o
 -23   0   2     2330.71     2587.89    265.60 o
 -22   0   2     7590.95     7696.05    287.74 o
 -21   0   2     3771.07     3718.26    232.50 o
 -20   0   2     6611.53     6711.64    247.15 o
 -19   0   2     3104.71     3365.28    234.17 o
 -18   0   2     8826.36     8315.94    234.65 o
 -17   0   2      857.82     1006.32    228.69 o
 -16   0   2    10643.04    10640.50    254.65 o
 -15   0   2     8132.71     7539.86    288.58 o
 -14   0   2    42052.08    45166.19    426.79 o
 -13   0   2    14791.49    16086.88    327.39 o
 -12   0   2    14062.16    13805.54    295.96 o
 -11   0   2     3389.77     3166.35    275.60 o
 -10   0   2    32566.31    34976.77    429.29 o
  -9   0   2     1671.96     1599.90    263.57 o
  -8   0   2    35234.69    37838.47    466.67 o
  -7   0   2     5467.42     5734.00    340.60 o
  -6   0   2    44507.36    52691.40    614.65 o
  -5   0   2     5796.49     7157.83    432.51 o
  -4   0   2    60157.98    78173.88    767.15 o
  -3   0   2      934.47     1039.06    403.22 o
  -2   0   2    63971.50    83972.77    867.63 o
  -1   0   2     2773.01     4048.86    310.12 o
   1   0   2     2926.77     4771.97    337.62 o
   2   0   2    36414.31    49852.67    631.08 o
   3   0   2     2592.86     3423.62    359.53 o
   5   0   2    40714.57    52600.68    521.44 o
   6   0   2    48150.18    61164.96    545.25 o
   7   0   2    22740.39    26858.21    404.17 o
   8   0   2    22909.32    25112.23    374.41 o
   9   0   2     3487.71     3959.58    264.53 o
  10   0   2    61927.90    73005.59    498.46 o
  11   0   2     9544.91    10361.21    267.03 o
  12   0   2    10777.11    10136.80    277.62 o
  13   0   2      894.64      704.41    220.36 o
  14   0   2    30173.58    30484.45    312.03 o
  15   0   2     1001.04      623.70    191.79 o
  16   0   2    19238.53    19150.85    292.62 o
  17   0   2       44.46      160.60    214.88 o
  18   0   2    15764.44    16401.05    274.29 o
  19   0   2      972.86      834.06    174.05 o
  20   0   2     9552.66     9159.76    241.55 o
  21   0   2      591.29      592.86    227.26 o
  22   0   2     7645.77     7914.87    270.96 o
  23   0   2      152.52      414.89    239.88 o
  24   0   2     3783.28     3593.74    251.43 o
  25   0   2       16.22       39.05    237.26 o
  26   0   2     4060.50     3921.36    257.74 o
  27   0   2       46.96      132.74    239.29 o
  28   0   2     2172.44     2328.01    256.79 o
  29   0   2       65.94      182.86    287.74 o
  30   0   2      806.41      699.06    295.72 o
  31   0   2      195.32      239.29    293.69 o
 -32   1   2        0.96       -3.21    259.17 o
 -31   1   2       49.46       80.24    274.41 o
 -30   1   2        6.51      -10.48    272.62 o
 -29   1   2        7.53      -27.38    241.79 o
 -28   1   2       82.53      137.62    246.79 o
 -27   1   2      138.67       92.62    247.50 o
 -26   1   2       22.98        8.10    248.57 o
 -25   1   2      480.46      518.22    251.91 o
 -24   1   2       36.42       38.10    248.69 o
 -23   1   2     1393.77     1487.40    258.10 o
 -22   1   2       11.15       44.52    253.34 o
 -21   1   2     1612.97     1598.59    220.00 o
 -20   1   2      176.96      189.88    214.65 o
 -19   1   2      494.21      430.84    203.46 o
 -18   1   2      444.66      505.96    200.84 o
 -17   1   2       16.51       50.00    191.43 o
 -16   1   2      767.80     1054.78    241.79 o
 -15   1   2      953.99     1082.40    219.65 o
 -14   1   2      480.65      596.44    220.72 o
 -13   1   2      276.45      284.77    231.07 o
 -12   1   2     2679.30     3198.14    246.91 o
 -11   1   2       27.77       88.10    253.22 o
 -10   1   2      602.54      563.70    264.88 o
  -9   1   2      468.43      406.08    246.31 o
  -8   1   2      946.19     1153.35    271.43 o
  -7   1   2     1396.60     1423.83    328.10 o
  -6   1   2        8.66      -41.31    342.50 o
  -5   1   2    15567.11    18612.27    484.53 o
  -4   1   2     1300.99     1721.45    392.27 o
  -3   1   2       99.89     1372.99    395.12 o
  -2   1   2    45152.55    59218.27    712.63 o
  -1   1   2     4687.85     5732.57    389.65 o
   0   1   2    68130.93    95292.80    835.49 o
   1   1   2      316.54      491.20    355.84 o
   2   1   2     2890.00     3646.71    334.29 o
   3   1   2     1451.71     1855.02    282.27 o
   4   1   2    16753.56    21835.04    437.62 o
   5   1   2       50.77      -23.10    292.03 o
   6   1   2     1522.19     1779.67    259.65 o
   7   1   2     2667.91     3439.93    286.43 o
   8   1   2       13.07      -57.14    220.96 o
   9   1   2     1335.89     1605.38    225.36 o
  10   1   2     1230.36     1313.11    240.00 o
  11   1   2       28.32       25.24    201.07 o
  12   1   2     1879.75     2252.29    210.24 o
  13   1   2       46.82      152.62    190.24 o
  14   1   2      150.40      255.84    214.05 o
  15   1   2     1890.77     1955.38    222.50 o
  16   1   2      398.35      362.15    186.67 o
  17   1   2      444.54      370.48    189.17 o
  18   1   2      320.00      283.22    167.15 o
  19   1   2      506.39      495.60    184.76 o
  20   1   2      968.98      909.06    158.81 o
  21   1   2     2181.77     2002.17    216.07 o
  22   1   2      579.13      628.46    211.19 o
  23   1   2      566.45      567.63    239.53 o
  24   1   2        3.25       44.88    236.07 o
  25   1   2      298.20      402.51    219.41 o
  26   1   2        1.38       14.29    237.26 o
  27   1   2      323.48      305.00    241.19 o
  28   1   2        0.63      -50.48    287.15 o
  29   1   2       55.35       69.88    253.10 o
  30   1   2       19.33       33.93    289.53 o
  31   1   2       16.61       38.10    254.65 o
 -32   2   2      470.45      367.50    300.60 o
 -31   2   2      496.63      585.36    309.05 o
 -30   2   2      679.37      753.94    299.88 o
 -29   2   2      387.59      369.65    260.00 o
 -28   2   2      999.44      932.16    257.74 o
 -27   2   2      923.36      913.58    231.55 o
 -26   2   2     1438.60     1443.35    234.41 o
 -25   2   2     1981.26     2009.31    271.55 o
 -24   2   2     1877.88     1961.57    271.31 o
 -23   2   2     1851.00     1980.14    259.88 o
 -22   2   2     3334.84     3418.38    267.15 o
 -21   2   2     2004.35     2263.72    235.36 o
 -20   2   2     5972.82     5779.24    218.10 o
 -19   2   2     4031.71     3896.60    239.77 o
 -18   2   2     9509.98     9164.64    265.36 o
 -17   2   2     3029.35     2767.42    214.29 o
 -16   2   2    13028.41    12921.48    300.48 o
 -15   2   2     5137.92     4805.06    260.96 o
 -14   2   2    15575.39    15498.54    293.34 o
 -13   2   2     4318.69     3926.96    239.65 o
 -12   2   2    20028.52    20047.64    328.81 o
 -11   2   2     1408.91      777.27    242.86 o
 -10   2   2    19960.13    20842.53    360.96 o
  -9   2   2      870.51      903.46    279.65 o
  -8   2   2    21933.74    23251.38    400.12 o
  -7   2   2      588.07      501.44    271.67 o
  -6   2   2    66070.48    77108.27    603.34 o
  -5   2   2    62034.58    72075.70    622.39 o
  -3   2   2     4499.47     5179.83    385.96 o
  -2   2   2      545.81      782.39    355.00 o
  -1   2   2       37.97       62.62    357.98 o
   0   2   2    90609.08   108827.48    890.84 o
   1   2   2    10632.54    13703.51    434.05 o
   2   2   2    61657.59    75816.70    701.79 o
   3   2   2     5115.29     6028.77    321.31 o
   4   2   2    64506.96    81063.91    658.58 o
   5   2   2       25.94       84.76    232.50 o
   6   2   2    38684.59    44663.08    480.72 o
   7   2   2      346.68      401.20    225.72 o
   8   2   2    33031.00    36322.50    394.89 o
   9   2   2     1732.90     1811.21    254.41 o
  10   2   2    33531.60    36612.50    393.70 o
  11   2   2     3176.10     3381.95    265.00 o
  12   2   2    33062.98    35811.18    373.46 o
  13   2   2      197.31     -197.74    234.53 o
  14   2   2    24564.24    24324.13    310.24 o
  15   2   2      113.26       60.72    191.55 o
  16   2   2    15200.46    15775.21    288.22 o
  17   2   2      312.34      362.62    190.48 o
  18   2   2    15962.46    15639.49    274.77 o
  19   2   2       14.96      122.03    211.19 o
  20   2   2     5018.60     4909.94    224.88 o
  21   2   2      192.43      215.48    209.05 o
  22   2   2     6860.11     6493.54    240.00 o
  23   2   2      203.52     3611.00    254.65 o
  24   2   2     3291.00     3296.71    251.43 o
  25   2   2        2.93       83.33    236.67 o
  26   2   2     2168.19     2192.77    219.05 o
  27   2   2       36.60      130.84    245.36 o
  28   2   2     1988.07     2183.12    273.93 o
  29   2   2       99.40      144.41    299.65 o
  30   2   2     1348.40     1315.61    298.10 o
  31   2   2       68.09      134.64    284.77 o
 -31   3   2      486.51      485.96    276.43 o
 -30   3   2       75.95      103.33    310.36 o
 -29   3   2      386.09      330.36    294.65 o
 -28   3   2      236.49      283.69    297.98 o
 -27   3   2      517.69      435.48    235.24 o
 -26   3   2      705.38      664.89    247.03 o
 -25   3   2      833.86      809.30    255.24 o
 -24   3   2     1447.49     1415.73    259.65 o
 -23   3   2     1982.95     2148.12    245.24 o
 -22   3   2     1748.72     1795.86    271.91 o
 -21   3   2     1599.26     1673.36    272.50 o
 -20   3   2     1090.44      928.23    198.93 o
 -19   3   2     6559.57     6195.44    232.50 o
 -18   3   2      812.47      630.25    213.22 o
 -17   3   2     6970.77     6629.37    238.10 o
 -16   3   2     1695.84     1374.54    233.69 o
 -15   3   2     8497.84     7777.36    258.93 o
 -14   3   2     2527.96     2472.06    225.60 o
 -13   3   2    10398.22    10486.21    305.12 o
 -12   3   2       32.27     -139.53    252.27 o
 -11   3   2    12131.54    12304.92    267.86 o
 -10   3   2      868.33      868.23    251.79 o
  -9   3   2    12163.63    12032.30    313.22 o
  -8   3   2     4888.30     4822.80    280.24 o
  -7   3   2     7379.45     7383.55    302.74 o
  -6   3   2     3171.38     3245.76    319.65 o
  -5   3   2    30024.34    32683.41    467.63 o
  -4   3   2     3659.96     5054.59    351.67 o
  -3   3   2    69092.46    79536.99    619.06 o
  -2   3   2     4116.62     4420.06    354.77 o
  -1   3   2    99305.20   119037.27    794.77 o
   0   3   2     4348.55     5727.69    342.62 o
   1   3   2    50932.16    59546.38    605.25 o
   2   3   2     4993.29     5565.67    346.31 o
   3   3   2    29392.65    31916.01    472.51 o
   4   3   2      837.85      751.68    268.22 o
   5   3   2    28245.52    31861.13    420.72 o
   6   3   2      741.23      835.25    242.74 o
   7   3   2    20243.67    21197.18    373.81 o
   8   3   2     9399.29    11656.34    321.31 o
   9   3   2     5714.45     5123.04    271.91 o
  10   3   2     2021.93     2389.08    249.65 o
  11   3   2    15383.01    16820.93    323.93 o
  12   3   2      993.57      604.89    230.96 o
  13   3   2    10467.23    11176.81    259.88 o
  14   3   2       23.69      -29.29    203.93 o
  15   3   2    10615.96    11013.95    272.50 o
  16   3   2      436.59      316.19    208.93 o
  17   3   2    10207.33    10223.71    226.91 o
  18   3   2      365.90      353.22    208.81 o
  19   3   2     6816.62     6847.83    250.60 o
  20   3   2      530.35      540.60    204.05 o
  21   3   2     3526.17     3337.42    255.96 o
  22   3   2        6.64        4.05    252.62 o
  23   3   2     1851.07     1817.40    221.67 o
  24   3   2        7.52       -7.50    242.03 o
  25   3   2     1242.48     1336.45    257.62 o
  26   3   2       26.03       44.64    206.79 o
  27   3   2     1381.48     1425.49    276.08 o
  28   3   2       36.55       54.05    274.17 o
  29   3   2      855.38      842.15    263.93 o
  30   3   2       20.51      -56.07    307.38 o
  31   3   2      372.42      310.84    262.74 o
 -31   4   2      264.53      370.36    326.55 o
 -30   4   2      229.82      140.00    295.96 o
 -29   4   2      282.03      322.62    294.88 o
 -28   4   2      623.46      657.03    321.91 o
 -27   4   2      456.26      437.39    258.93 o
 -26   4   2      773.78      821.92    247.62 o
 -25   4   2      270.14      279.77    257.74 o
 -24   4   2      785.71      865.01    245.96 o
 -23   4   2      554.36      589.29    230.96 o
 -22   4   2     1337.13     1257.99    228.10 o
 -21   4   2     1475.49     1548.47    254.05 o
 -20   4   2     4654.63     4656.25    272.03 o
 -19   4   2     1441.64     1250.49    238.81 o
 -18   4   2     5583.43     5282.57    242.98 o
 -17   4   2      184.07      128.45    238.46 o
 -16   4   2     1815.62     1780.98    240.84 o
 -15   4   2     1541.08     1326.09    195.24 o
 -14   4   2     7485.63     7272.48    261.43 o
 -13   4   2     1840.47     1682.88    269.88 o
 -12   4   2    11472.75    12658.97    322.50 o
 -11   4   2     2259.34     1826.10    277.74 o
 -10   4   2    14527.80    14373.64    291.19 o
  -9   4   2     6262.70     6176.99    310.48 o
  -8   4   2    16000.34    17105.11    375.36 o
  -7   4   2      875.08      712.99    266.55 o
  -6   4   2    10899.90    11909.92    338.58 o
  -5   4   2     1465.74     1534.78    282.50 o
  -4   4   2    19450.79    21021.94    385.01 o
  -3   4   2     7122.99     7808.08    315.36 o
  -2   4   2     2504.50     2197.17    265.24 o
  -1   4   2     1099.78      950.73    255.36 o
   0   4   2     7402.16     7331.05    300.60 o
   1   4   2      371.09      595.25    248.46 o
   2   4   2     6540.16     6164.60    277.27 o
   3   4   2      140.02      147.38    265.12 o
   4   4   2     9003.66     8604.52    325.48 o
   5   4   2       88.44       65.83    260.36 o
   6   4   2     8156.42     7572.60    319.41 o
   7   4   2     1294.53     1376.92    272.62 o
   8   4   2     7500.47     7628.79    284.29 o
   9   4   2      313.98      221.07    220.36 o
  10   4   2     8761.29     8951.31    246.19 o
  11   4   2       14.91     -164.41    241.79 o
  12   4   2     6145.65     6051.75    247.62 o
  13   4   2       44.66      -76.43    233.57 o
  14   4   2     6667.74     6791.28    253.57 o
  15   4   2       20.90      -85.36    224.05 o
  16   4   2     2873.53     2863.97    242.62 o
  17   4   2        0.42     -100.36    204.65 o
  18   4   2     1452.14     1485.85    231.67 o
  19   4   2        2.41      -34.41    216.19 o
  20   4   2     1089.67     1193.11    248.10 o
  21   4   2        1.97      -49.88    252.27 o
  22   4   2     4084.58     4236.60    280.00 o
  23   4   2       18.86      -97.26    245.48 o
  24   4   2      982.52     1018.35    266.55 o
  25   4   2      160.70      137.50    213.57 o
  26   4   2      671.85      674.41    266.31 o
  27   4   2      220.18      166.43    258.81 o
  28   4   2      844.29      780.61    322.27 o
  29   4   2       48.02       30.48    290.00 o
  30   4   2      434.94      518.70    321.91 o
 -30   5   2      438.70      363.46    331.19 o
 -29   5   2      663.75      720.60    335.96 o
 -28   5   2      679.35      577.98    335.96 o
 -27   5   2     1232.25     1237.04    302.03 o
 -26   5   2     1108.20     1116.44    270.96 o
 -25   5   2     1626.92     1656.69    257.62 o
 -24   5   2     1649.00     1767.05    282.27 o
 -23   5   2     2826.10     2748.96    238.34 o
 -22   5   2      839.85      772.15    228.69 o
 -21   5   2     2914.28     3216.95    290.84 o
 -20   5   2     2607.63     2563.25    296.19 o
 -19   5   2     6915.90     6851.76    267.86 o
 -18   5   2     2720.27     2379.91    264.17 o
 -17   5   2     9967.25     9540.72    209.41 o
 -16   5   2     1001.30      857.99    218.93 o
 -15   5   2     8860.57     8534.52    248.81 o
 -14   5   2     1962.43     1842.17    165.72 o
 -13   5   2    12199.46    11446.93    224.17 o
 -12   5   2     1532.90     1203.47    166.55 o
 -11   5   2    15764.27    14976.98    240.60 o
 -10   5   2     1422.50     1063.82    210.96 o
  -9   5   2    24976.56    24625.80    288.81 o
  -8   5   2     2632.13     2593.84    299.88 o
  -7   5   2    22241.90    22052.07    364.89 o
  -6   5   2    10722.91    11362.53    309.77 o
  -5   5   2    38093.42    39262.30    424.53 o
  -4   5   2     5107.22     5181.97    294.41 o
  -3   5   2    42577.58    43720.45    447.03 o
  -2   5   2       57.27       42.98    228.57 o
  -1   5   2    21551.04    21339.56    347.86 o
   0   5   2      156.13       98.45    224.76 o
   1   5   2    29538.54    29336.45    385.72 o
   2   5   2     2425.75     2240.62    268.22 o
   3   5   2    26945.65    26852.38    393.93 o
   4   5   2      141.78       38.81    234.88 o
   5   5   2    21163.99    21283.02    369.05 o
   6   5   2      532.16      354.77    213.22 o
   7   5   2    24004.15    24421.63    378.58 o
   8   5   2      392.36      140.84    241.31 o
   9   5   2    26424.73    26340.70    393.70 o
  10   5   2        4.49     -255.72    255.72 o
  11   5   2    18845.59    18622.03    330.00 o
  12   5   2     1186.86      943.11    245.36 o
  13   5   2    17608.70    16980.22    364.53 o
  14   5   2       77.15     -102.98    228.69 o
  15   5   2    11997.35    11088.48    295.48 o
  16   5   2       72.68     -198.34    222.86 o
  17   5   2     9859.15     9792.98    305.36 o
  18   5   2       80.09     -124.05    222.38 o
  19   5   2     5253.17     5566.62    302.50 o
  20   5   2       13.40     -209.41    250.48 o
  21   5   2     3856.37     3718.62    229.76 o
  22   5   2       13.42     -121.43    276.79 o
  23   5   2     3590.04     3444.81    241.79 o
  24   5   2      339.84      307.15    272.03 o
  25   5   2     2778.75     2633.13    290.96 o
  26   5   2       68.54       44.88    325.12 o
  27   5   2     2090.52     1855.50    303.58 o
  28   5   2        2.23      -69.76    301.19 o
  29   5   2     1205.85     1052.28    311.08 o
 -29   6   2        0.89       72.50    301.67 o
 -28   6   2       14.55       97.50    257.98 o
 -27   6   2       45.23     -133.34    300.60 o
 -26   6   2       58.38      -62.38    259.53 o
 -25   6   2        1.06       -3.21    216.07 o
 -24   6   2       35.32       75.60    193.34 o
 -23   6   2        2.36      -80.48    247.74 o
 -22   6   2        5.87      -28.45    246.67 o
 -21   6   2       21.32      -21.67    174.76 o
 -20   6   2        4.24       11.55    247.50 o
 -19   6   2        4.72      -22.98    213.34 o
 -18   6   2        7.82       65.00    212.98 o
 -17   6   2       10.17       21.79    205.12 o
 -16   6   2       80.34       64.41    180.00 o
 -15   6   2      482.42      463.46    163.69 o
 -14   6   2     1254.08     1313.35    170.48 o
 -13   6   2      228.31      228.57    166.55 o
 -12   6   2      102.39      148.45    167.50 o
 -11   6   2      850.84      607.15    172.15 o
 -10   6   2      551.19      601.79    193.10 o
  -9   6   2      761.36      547.03    160.00 o
  -8   6   2      167.43      232.15    276.31 o
  -7   6   2        1.43      -25.71    251.31 o
  -6   6   2        7.83      -27.26    218.81 o
  -5   6   2      317.67      357.03    192.03 o
  -4   6   2      149.69      193.10    194.41 o
  -3   6   2     1511.54     1478.71    218.22 o
  -2   6   2       21.87       10.71    222.74 o
  -1   6   2      380.91      389.05    228.22 o
   0   6   2     2538.57     2531.94    222.86 o
   1   6   2      671.03      602.15    238.69 o
   2   6   2     7997.69     7863.79    280.84 o
   3   6   2        3.08      -40.71    245.72 o
   4   6   2     4550.46     4380.89    260.84 o
   5   6   2      382.89      357.03    212.50 o
   6   6   2     1436.07     1594.19    252.74 o
   7   6   2       93.18       26.91    248.57 o
   8   6   2      114.81      150.12    250.84 o
   9   6   2        4.39       44.88    257.50 o
  10   6   2      761.14      820.25    210.24 o
  11   6   2      389.18      328.69    207.38 o
  12   6   2     1847.40     2206.58    212.03 o
  13   6   2        0.13      -42.38    200.84 o
  14   6   2      644.83      694.53    204.29 o
  15   6   2        1.19      -55.00    197.86 o
  16   6   2      508.18      686.56    201.19 o
  17   6   2       23.96       30.48    184.41 o
  18   6   2      364.77      473.70    186.79 o
  19   6   2        0.47      -33.45    236.55 o
  20   6   2      702.66      799.42    209.17 o
  21   6   2       19.13      -65.24    236.91 o
  22   6   2      322.29      309.05    188.10 o
  23   6   2       51.68      159.17    238.81 o
  24   6   2        2.47      -38.33    240.48 o
  25   6   2       21.77       64.41    223.22 o
  26   6   2       27.54      166.31    287.98 o
  27   6   2      185.50      244.88    289.88 o
  28   6   2        0.96       27.98    227.50 o
 -28   7   2      651.44      704.77    265.60 o
 -27   7   2     1118.33     1308.95    306.43 o
 -26   7   2      425.91      343.22    262.98 o
 -25   7   2     1861.37     2009.07    306.91 o
 -24   7   2      545.09      634.77    249.53 o
 -23   7   2     1816.96     1900.14    184.05 o
 -22   7   2     1573.44     1470.26    254.88 o
 -21   7   2     2332.11     2547.65    257.27 o
 -20   7   2     2334.58     2503.49    202.74 o
 -19   7   2     4224.83     4862.68    262.15 o
 -18   7   2     1465.57     1500.50    254.41 o
 -17   7   2     5411.17     5359.24    214.29 o
 -16   7   2     1358.18     1292.52    222.74 o
 -15   7   2     7680.40     7168.66    214.53 o
 -14   7   2     2494.71     2482.65    221.19 o
 -13   7   2    10338.69    10656.57    228.69 o
 -12   7   2     3900.78     3825.05    234.29 o
 -11   7   2    15835.94    16279.62    279.65 o
 -10   7   2     4213.25     4088.74    215.00 o
  -9   7   2    21905.46    22356.36    305.60 o
  -8   7   2     3963.65     3492.19    246.67 o
  -7   7   2    18238.53    16875.10    311.19 o
  -6   7   2     1808.81     1641.09    216.07 o
  -5   7   2    17843.34    17399.75    325.00 o
  -4   7   2     1086.70     1061.44    220.12 o
  -3   7   2    15854.19    15835.56    302.50 o
  -2   7   2     5280.77     5261.97    258.34 o
  -1   7   2    28250.33    27854.65    355.48 o
   0   7   2     5818.41     6140.68    265.84 o
   1   7   2    27541.16    26804.99    352.98 o
   2   7   2      486.23      337.15    213.69 o
   3   7   2    21189.75    21221.82    342.39 o
   4   7   2      672.37      531.91    237.26 o
   5   7   2    27522.46    27314.52    347.15 o
   6   7   2      261.36      -48.93    243.46 o
   7   7   2    24785.87    24955.45    364.05 o
   8   7   2       78.13     -149.17    250.72 o
   9   7   2    20990.60    21124.09    255.60 o
  10   7   2        2.32     -174.76    174.76 o
  11   7   2    15893.79    16115.80    264.65 o
  12   7   2      304.64      270.36    204.29 o
  13   7   2    10843.59    10407.75    242.62 o
  14   7   2      335.89      275.84    176.55 o
  15   7   2    12529.49    12064.44    230.24 o
  16   7   2        3.20     -156.79    186.43 o
  17   7   2     8817.42     8075.11    217.26 o
  18   7   2      165.06       50.48    208.34 o
  19   7   2     4499.08     4408.39    252.62 o
  20   7   2       41.43      179.41    235.84 o
  21   7   2     3518.71     3387.54    220.36 o
  22   7   2       76.67      -41.31    207.03 o
  23   7   2     2331.28     2358.84    180.60 o
  24   7   2      178.30       75.12    223.93 o
  25   7   2     1581.08     1759.90    296.67 o
  26   7   2       92.02       37.62    290.36 o
  27   7   2     1161.44     1029.89    232.15 o
 -27   8   2       46.04      -28.21    233.81 o
 -26   8   2      168.87      369.05    300.36 o
 -25   8   2       89.79      191.55    258.57 o
 -24   8   2       95.61      172.86    259.29 o
 -23   8   2      161.98      117.62    230.00 o
 -22   8   2      308.21      341.79    247.27 o
 -21   8   2      184.29      149.64    175.60 o
 -20   8   2      222.83      157.50    215.24 o
 -19   8   2      330.14      312.50    189.88 o
 -18   8   2      499.01      309.29    248.81 o
 -17   8   2       38.05     -110.72    246.31 o
 -16   8   2      560.20      546.44    192.38 o
 -15   8   2       59.02       60.60    191.79 o
 -14   8   2     1958.10     2103.36    221.67 o
 -13   8   2       77.76       31.55    211.31 o
 -12   8   2     2916.13     2729.92    174.53 o
 -11   8   2      944.31      836.08    213.10 o
 -10   8   2     1140.44     1144.18    216.79 o
  -9   8   2      741.47      662.75    152.86 o
  -8   8   2     1037.24      964.06    235.36 o
  -7   8   2      622.48      559.41    240.12 o
  -6   8   2     1253.00     1175.02    198.45 o
  -5   8   2       31.67      910.73    222.74 o
  -4   8   2      645.96      591.20    207.50 o
  -3   8   2      664.76      596.91    225.48 o
  -2   8   2     2271.61     2332.53    237.86 o
  -1   8   2      363.31      203.22    211.55 o
   0   8   2     2895.77     2630.27    226.91 o
   1   8   2      209.42      245.72    212.26 o
   2   8   2     5003.57     4950.66    250.12 o
   3   8   2      233.46      277.74    218.22 o
   4   8   2     2088.59     2190.98    228.57 o
   5   8   2      158.78      123.10    232.26 o
   6   8   2      288.68      275.60    168.81 o
   7   8   2      208.70      177.38    201.67 o
   8   8   2     1294.11     1306.21    238.22 o
   9   8   2       54.00       83.22    153.93 o
  10   8   2     1211.45     1124.30    204.76 o
  11   8   2        5.03       37.26    153.69 o
  12   8   2      664.43      591.91    225.72 o
  13   8   2        0.89       32.74    238.57 o
  14   8   2     4524.71     4196.01    189.17 o
  15   8   2      281.43      239.41    186.31 o
  16   8   2     1504.57     1626.09    211.67 o
  17   8   2        0.04       -1.19    235.12 o
  18   8   2      276.72      299.05    205.96 o
  19   8   2        5.16      -73.69    235.60 o
  20   8   2      405.31      481.79    238.22 o
  21   8   2        4.75       18.10    204.65 o
  22   8   2      245.12      308.69    288.58 o
  23   8   2       14.56      255.60    286.67 o
  24   8   2      188.66       93.69    225.60 o
  25   8   2       30.07       68.81    204.76 o
  26   8   2       69.24      117.74    252.62 o
 -25   9   2      476.76      604.41    302.27 o
 -24   9   2      275.41      365.24    231.67 o
 -23   9   2     1121.21     1379.78    303.10 o
 -22   9   2      244.73      314.05    209.65 o
 -21   9   2     1265.49     1403.35    263.10 o
 -20   9   2      536.72      622.03    176.07 o
 -19   9   2     1838.11     1929.31    223.10 o
 -18   9   2      672.03      742.39    218.93 o
 -17   9   2     3592.68     3463.74    191.31 o
 -16   9   2     1557.96     1533.83    221.67 o
 -15   9   2     3852.55     3827.19    232.26 o
 -14   9   2     1958.42     1969.31    223.69 o
 -13   9   2     2909.40     3234.09    260.12 o
 -12   9   2     1384.71     3288.85    202.62 o
 -11   9   2     5310.43     5330.07    239.65 o
 -10   9   2     1940.03     1989.67    227.26 o
  -9   9   2     5687.97     5992.70    265.96 o
  -8   9   2     1700.26     1440.14    201.07 o
  -7   9   2     5862.44     5703.41    251.19 o
  -6   9   2      153.08      167.62    182.38 o
  -5   9   2     8750.62     8807.02    265.12 o
  -4   9   2       48.02       57.50    189.41 o
  -3   9   2     6555.85     6613.30    248.34 o
  -2   9   2      298.08      278.34    208.22 o
  -1   9   2     7423.59     7092.83    246.31 o
   0   9   2     1504.82     1348.23    222.50 o
   1   9   2     9891.93     9405.48    265.00 o
   2   9   2     1142.92     1063.94    232.74 o
   3   9   2    10044.36    10070.01    265.48 o
   4   9   2       10.84      -31.91    205.72 o
   5   9   2     8006.34     8147.73    267.98 o
   6   9   2      196.11      106.19    219.88 o
   7   9   2     7938.35     7875.46    263.34 o
   8   9   2      496.21      386.31    248.22 o
   9   9   2     9035.18     9830.13    274.53 o
  10   9   2      154.12      -28.93    188.45 o
  11   9   2     8205.21     8602.61    241.55 o
  12   9   2        0.25      -23.21    183.93 o
  13   9   2     4585.45     4884.35    254.17 o
  14   9   2       56.97       31.55    238.22 o
  15   9   2     2824.02     2734.92    180.24 o
  16   9   2      639.74      604.89    238.81 o
  17   9   2     1844.29     2033.84    241.91 o
  18   9   2        3.74      -34.52    206.67 o
  19   9   2     2552.91     2644.08    197.15 o
  20   9   2       19.05      -19.52    222.38 o
  21   9   2     2477.93     2245.27    214.05 o
  22   9   2        4.00      -41.91    247.86 o
  23   9   2     1532.80     1669.55    296.55 o
  24   9   2       12.36      -52.02    252.98 o
  25   9   2     1007.55      931.68    246.79 o
 -24  10   2      341.88      383.46    252.03 o
 -23  10   2       38.92       99.17    211.79 o
 -22  10   2      749.07      816.68    262.86 o
 -21  10   2       53.03       67.02    209.88 o
 -20  10   2     1075.21     1093.94    263.22 o
 -19  10   2      247.27      177.62    260.12 o
 -18  10   2     1464.55     1408.83    198.81 o
 -17  10   2      362.55      362.27    192.38 o
 -16  10   2     1922.55     1917.17    255.36 o
 -15  10   2      330.06      345.84    247.62 o
 -14  10   2     1278.94     1328.71    217.62 o
 -13  10   2      585.05      411.79    193.22 o
 -12  10   2     1855.25     1842.17    221.31 o
 -11  10   2      452.97      501.20    215.48 o
 -10  10   2     2953.60     2826.35    204.88 o
  -9  10   2      222.32      121.55    248.22 o
  -8  10   2     3374.37     3313.50    311.67 o
  -7  10   2      436.96      341.43    284.65 o
  -6  10   2     4746.42     5097.33    297.74 o
  -5  10   2      467.82      383.22    264.88 o
  -4  10   2     5912.08     6070.44    292.15 o
  -3  10   2      248.38      223.57    263.46 o
  -2  10   2     4688.47     4631.73    267.38 o
  -1  10   2      916.43      861.08    257.03 o
   0  10   2     4399.95     4444.58    272.50 o
   1  10   2      966.42      964.42    256.67 o
   2  10   2     3701.11     3658.02    261.67 o
   3  10   2      647.55      583.34    239.41 o
   4  10   2     6437.80     6172.70    281.55 o
   5  10   2      101.13       56.91    260.36 o
   6  10   2     6827.08     6632.94    268.34 o
   7  10   2        3.37     -122.62    266.55 o
   8  10   2     4752.66     4974.47    298.69 o
   9  10   2      189.11      -49.52    241.79 o
  10  10   2     5278.41     5686.86    258.10 o
  11  10   2       14.82      -65.24    184.65 o
  12  10   2     4057.05     4227.91    225.24 o
  13  10   2      189.59      205.72    167.50 o
  14  10   2     1919.44     1881.45    245.48 o
  15  10   2      124.56       37.86    184.65 o
  16  10   2     1951.05     2026.45    245.84 o
  17  10   2        1.31       -8.45    208.93 o
  18  10   2     2086.55     2046.34    231.67 o
  19  10   2       82.38     -134.76    252.50 o
  20  10   2     1432.12     1630.02    294.88 o
  21  10   2       11.18      -47.86    289.88 o
  22  10   2      909.94      910.37    229.17 o
  23  10   2        2.84       81.55    259.17 o
 -21  11   2      314.15      171.43    235.12 o
 -20  11   2      345.97      393.10    300.96 o
 -19  11   2      303.52      174.17    301.08 o
 -18  11   2      369.47      229.17    232.50 o
 -17  11   2      312.82      414.65    211.07 o
 -16  11   2      293.27      284.29    229.65 o
 -15  11   2      586.97      570.01    194.76 o
 -14  11   2      168.00      150.36    190.48 o
 -13  11   2     1192.31     1302.04    251.79 o
 -12  11   2      143.01       25.00    213.57 o
 -11  11   2     1706.82     1740.38    199.76 o
 -10  11   2      271.29      277.74    247.50 o
  -9  11   2     1766.10     1766.57    220.60 o
  -8  11   2      462.93      382.15    241.07 o
  -7  11   2     1203.59     1142.75    236.67 o
  -6  11   2       95.43      152.98    263.69 o
  -5  11   2      675.94      723.94    262.15 o
  -4  11   2      169.65      139.29    251.19 o
  -3  11   2     1370.47     1326.80    238.57 o
  -2  11   2      205.95      173.93    250.72 o
  -1  11   2     2046.82     2141.93    251.43 o
   0  11   2      100.90      142.98    241.43 o
   1  11   2     2022.46     2052.88    257.74 o
   2  11   2       24.54        4.76    247.27 o
   3  11   2     1363.29     1346.45    253.46 o
   4  11   2      150.25      170.36    213.34 o
   5  11   2     1208.62     1285.37    260.48 o
   6  11   2      316.72     1776.93    218.10 o
   7  11   2     1258.80     1267.52    259.88 o
   8  11   2       47.59       43.69    269.65 o
   9  11   2      907.33     1015.49    240.96 o
  10  11   2       77.05       46.67    237.74 o
  11  11   2      542.98      616.79    238.22 o
  12  11   2       79.75      208.93    182.38 o
  13  11   2      661.93      593.46    240.24 o
  14  11   2        1.67     -164.53    238.57 o
  15  11   2      870.42      952.39    224.05 o
  16  11   2       20.78       -2.26    286.19 o
  17  11   2      913.00      924.77    255.60 o
  18  11   2       48.49      112.38    288.10 o
  19  11   2      316.10      396.79    291.43 o
  20  11   2       37.37      125.83    224.53 o
  21  11   2      297.46      607.51    346.08 o
 -18  12   2     1603.69     1604.54    307.38 o
 -17  12   2      530.75      543.46    262.03 o
 -16  12   2     1950.03     2203.60    307.50 o
 -15  12   2      421.12      505.24    298.10 o
 -14  12   2     2475.58     2826.11    310.36 o
 -13  12   2      289.82      460.72    297.74 o
 -12  12   2     2608.94     2788.73    308.46 o
 -11  12   2      313.03      352.98    232.62 o
 -10  12   2     2430.83     2467.89    227.86 o
  -9  12   2      740.62      792.87    197.38 o
  -8  12   2     3637.97     3828.15    321.79 o
  -7  12   2     1182.60     1177.52    266.31 o
  -6  12   2     4268.87     4205.65    295.36 o
  -5  12   2      198.98      170.00    239.65 o
  -4  12   2     3865.13     4022.08    274.29 o
  -3  12   2       19.47       48.33    251.43 o
  -2  12   2     4845.49     4968.04    271.07 o
  -1  12   2       32.49       -0.71    243.34 o
   0  12   2     5669.34     5733.77    273.46 o
   1  12   2      107.49      106.67    259.53 o
   2  12   2     7205.60     7206.76    289.41 o
   3  12   2       15.08       50.12    256.79 o
   4  12   2     4488.23     4394.58    287.74 o
   5  12   2       28.80       -5.60    197.62 o
   6  12   2     2970.12     2881.70    272.38 o
   7  12   2      171.24      170.00    216.79 o
   8  12   2     3895.68     3703.14    302.98 o
   9  12   2       43.35       80.36    240.72 o
  10  12   2     3200.12     3127.06    235.48 o
  11  12   2        9.81      160.60    286.79 o
  12  12   2     2029.21     2106.34    297.62 o
  13  12   2        0.88     -126.79    288.69 o
  14  12   2     2316.03     2386.58    234.17 o
  15  12   2      104.21      177.98    290.00 o
  16  12   2     1674.71     1654.43    297.27 o
  17  12   2        0.41      -18.57    251.19 o
  18  12   2     1171.57     1154.30    321.43 o
 -15  13   2        3.10       12.38    210.00 o
 -14  13   2        4.52      -54.52    297.50 o
 -13  13   2        8.21      104.76    296.67 o
 -12  13   2        2.15       57.38    210.48 o
 -11  13   2        4.99       55.48    297.15 o
 -10  13   2       34.39      -40.60    296.08 o
  -9  13   2        3.11      123.33    229.05 o
  -8  13   2       57.27       62.38    282.98 o
  -7  13   2       26.77       28.69    278.10 o
  -6  13   2       21.36       -6.79    289.88 o
  -5  13   2      134.31       99.41    319.41 o
  -4  13   2       10.06       54.29    298.10 o
  -3  13   2      108.39      133.69    318.81 o
  -2  13   2        9.88       27.86    305.36 o
  -1  13   2        1.20        8.57    289.17 o
   0  13   2       12.33      -42.02    297.38 o
   1  13   2       21.51      -15.48    288.81 o
   2  13   2       10.21      -45.24    286.91 o
   3  13   2        3.49       55.36    312.62 o
   4  13   2       12.20        0.60    292.62 o
   5  13   2       87.31      107.03    305.36 o
   6  13   2       17.70       27.86    310.48 o
   7  13   2      199.80      196.79    326.67 o
   8  13   2       75.72      -70.36    250.36 o
   9  13   2       34.29       77.26    247.74 o
  10  13   2       42.47       15.36    288.58 o
  11  13   2       18.94       94.88    287.74 o
  12  13   2        1.22       51.19    247.62 o
  13  13   2        7.77       93.93    251.31 o
  14  13   2       15.63       -7.26    297.50 o
 -10  14   2     1580.70     2067.53    323.22 o
  -9  14   2      110.58      125.60    298.69 o
  -8  14   2     1670.12     1680.38    307.62 o
  -7  14   2       33.69      -41.19    350.00 o
  -6  14   2     1810.34     1718.95    339.05 o
  -5  14   2       70.60       69.88    326.31 o
  -4  14   2     1516.81     1546.69    310.96 o
  -3  14   2      333.20      308.10    311.67 o
  -2  14   2     1796.92     1769.07    312.98 o
  -1  14   2      260.06      240.24    322.15 o
   0  14   2     2099.86     2027.05    312.62 o
   1  14   2      220.67      161.91    312.03 o
   2  14   2     2271.50     2146.93    304.29 o
   3  14   2      177.03      188.93    306.55 o
   4  14   2     2008.04     2044.67    311.91 o
   5  14   2       37.80       99.76    308.10 o
   6  14   2     2254.59     2315.98    331.67 o
   7  14   2        7.68       10.36    331.08 o
   8  14   2     2423.42     2200.98    305.84 o
   9  14   2        0.90      -57.86    282.50 o
 -32   1   3      762.64      803.94    311.79 o
 -31   1   3      506.58      433.34    277.74 o
 -30   1   3      752.67      710.25    261.91 o
 -29   1   3      490.45      451.20    246.67 o
 -28   1   3      988.44     1089.42    223.22 o
 -27   1   3     1201.57     1241.80    238.22 o
 -26   1   3     1955.12     1981.10    228.81 o
 -25   1   3     2029.48     2065.26    261.43 o
 -24   1   3     2410.70     2702.77    264.77 o
 -23   1   3     4906.41     5003.28    257.03 o
 -22   1   3     2567.20     2588.13    237.86 o
 -21   1   3     5947.79     5945.55    245.96 o
 -20   1   3     6768.01     6469.25    239.65 o
 -19   1   3    10610.25    10586.09    273.81 o
 -18   1   3     4291.05     4264.94    245.12 o
 -17   1   3     7892.96     7740.22    264.41 o
 -16   1   3     3965.26     3733.62    235.96 o
 -15   1   3    17973.49    17615.47    320.00 o
 -14   1   3     7059.66     7170.69    275.12 o
 -13   1   3    18541.71    19133.58    313.69 o
 -12   1   3     7099.18     7084.38    273.57 o
 -11   1   3    19284.26    18846.08    329.89 o
 -10   1   3     8636.79     8425.94    300.60 o
  -9   1   3    16378.66    17397.73    348.22 o
  -8   1   3    13001.15    12920.64    354.41 o
  -7   1   3    14081.88    14732.57    362.62 o
  -6   1   3    24395.89    26049.15    430.24 o
  -5   1   3    78648.87    89594.02    688.94 o
  -4   1   3    21457.75    25476.76    482.03 o
  -3   1   3    28523.88    30893.74    508.94 o
  -2   1   3    11763.68    13948.52    389.53 o
  -1   1   3    32217.99    36791.67    504.05 o
   0   1   3     2649.84     3045.75    320.72 o
   1   1   3    56282.09    69093.64    577.63 o
   2   1   3    15053.37    18372.03    371.31 o
   3   1   3    86041.90   111360.26    688.58 o
   4   1   3    25361.26    31306.96    436.08 o
   5   1   3    57630.79    69269.00    542.39 o
   6   1   3     6738.73     7341.41    278.58 o
   7   1   3    53693.29    61975.69    475.84 o
   8   1   3      854.70     1033.11    243.81 o
   9   1   3    37527.05    40262.19    365.84 o
  10   1   3     1373.83     1194.30    230.36 o
  11   1   3    27814.27    29387.77    314.65 o
  12   1   3      286.70       27.86    195.00 o
  13   1   3    23930.70    24862.47    288.81 o
  14   1   3     1827.87     1830.74    221.79 o
  15   1   3    21818.19    21948.98    299.65 o
  16   1   3       38.68      -61.79    171.55 o
  17   1   3    17421.99    17019.27    261.79 o
  18   1   3       90.28      185.00    184.76 o
  19   1   3     8347.45     8127.25    227.98 o
  20   1   3        0.96       28.81    197.98 o
  21   1   3     6588.75     6861.76    263.81 o
  22   1   3       33.69     3367.54    218.34 o
  23   1   3     6186.78     6364.61    263.10 o
  24   1   3        0.31      161.31    235.72 o
  25   1   3     3791.05     3691.24    252.86 o
  26   1   3        0.90       56.31    220.60 o
  27   1   3     2536.48     2370.03    221.43 o
  28   1   3       25.40      141.19    249.53 o
  29   1   3     1829.74     1875.50    260.36 o
  30   1   3       88.18      167.62    268.46 o
  31   1   3      903.04      825.96    266.79 o
 -32   2   3       86.57        8.69    305.96 o
 -31   2   3       67.36       91.19    267.50 o
 -30   2   3      134.01       95.12    305.48 o
 -29   2   3      159.80      109.64    296.67 o
 -28   2   3       71.40       15.12    247.27 o
 -27   2   3      267.32      304.88    247.98 o
 -26   2   3      264.94      281.91    249.17 o
 -25   2   3      268.32      307.38    218.34 o
 -24   2   3     1038.92      930.73    222.15 o
 -23   2   3      425.69      486.32    253.93 o
 -22   2   3     4204.04     4191.13    272.86 o
 -21   2   3       98.52      112.38    184.41 o
 -20   2   3     2847.57     2751.46    227.38 o
 -19   2   3      185.87      265.84    178.81 o
 -18   2   3     1254.53     1211.44    232.50 o
 -17   2   3     2710.65     2499.08    241.91 o
 -16   2   3     1164.14     1124.18    218.57 o
 -15   2   3     3743.67     3622.79    247.03 o
 -14   2   3     3014.15     2791.35    236.43 o
 -13   2   3     1163.20     1205.85    210.84 o
 -12   2   3     6389.97     5903.05    284.65 o
 -11   2   3     2570.01     2756.82    261.31 o
 -10   2   3     3094.42     2623.72    245.36 o
  -9   2   3     4278.81     4019.70    260.60 o
  -8   2   3     1594.17     1496.33    234.88 o
  -7   2   3    16972.95    18428.22    375.12 o
  -6   2   3     2780.90     3008.49    308.22 o
  -5   2   3     1513.43     1760.50    323.69 o
  -4   2   3    17994.98    21220.99    405.12 o
  -3   2   3     2023.37     2224.31    339.29 o
  -2   2   3     1041.47     1065.61    292.38 o
  -1   2   3     5743.97     6441.63    363.34 o
   0   2   3    36904.77    43574.73    516.67 o
   1   2   3     2885.83     3239.57    287.15 o
   2   2   3    11226.57    12913.62    343.34 o
   3   2   3     9242.07    10579.54    342.62 o
   4   2   3    12925.24    13806.25    325.12 o
   5   2   3     3193.29     3527.78    279.77 o
   6   2   3     6118.27     6148.41    259.77 o
   7   2   3     1769.18     1984.67    257.86 o
   8   2   3     3785.61     3444.33    210.60 o
   9   2   3     2384.33     2653.25    200.60 o
  10   2   3    11386.48    12475.64    266.43 o
  11   2   3        4.72      -40.95    219.05 o
  12   2   3     9536.29     9859.89    264.88 o
  13   2   3      162.05      131.79    214.29 o
  14   2   3     6455.10     6585.56    229.88 o
  15   2   3      119.10      126.31    206.79 o
  16   2   3     4830.36     5166.38    239.17 o
  17   2   3        0.60      -42.62    180.60 o
  18   2   3     2125.95     2281.46    191.43 o
  19   2   3      313.78      294.17    161.91 o
  20   2   3     3891.15     3760.41    209.41 o
  21   2   3      561.62      576.32    215.48 o
  22   2   3     3399.54     3263.26    233.69 o
  23   2   3       11.82      -32.50    193.81 o
  24   2   3      806.83      826.08    196.43 o
  25   2   3        2.59        3.10    235.12 o
  26   2   3      914.64      888.70    242.38 o
  27   2   3       11.74       52.14    262.15 o
  28   2   3      796.87      811.80    268.10 o
  29   2   3       15.39        3.10    270.60 o
  30   2   3      305.32      357.74    290.96 o
  31   2   3        1.32     -124.41    353.46 o
 -31   3   3      323.43      479.77    313.69 o
 -30   3   3      590.14      576.56    289.41 o
 -29   3   3      565.51      535.48    270.48 o
 -28   3   3      590.24      707.87    270.60 o
 -27   3   3      910.66      896.80    249.88 o
 -26   3   3     1371.77     1333.95    252.98 o
 -25   3   3     1027.79     1068.35    267.50 o
 -24   3   3     1705.95     1664.19    270.36 o
 -23   3   3     1428.60     1471.09    236.91 o
 -22   3   3      628.28      648.22    240.48 o
 -21   3   3      770.59      840.73    260.36 o
 -20   3   3     2044.87     2155.62    196.43 o
 -19   3   3     6083.00     6022.70    247.50 o
 -18   3   3     5817.09     5501.14    253.34 o
 -17   3   3     5951.35     5709.48    226.67 o
 -16   3   3     1688.06     1494.78    235.84 o
 -15   3   3     9734.74     9139.64    285.12 o
 -14   3   3     5359.50     5097.69    223.57 o
 -13   3   3    11416.77    14949.24    315.60 o
 -12   3   3     5316.33     4933.87    244.65 o
 -11   3   3    18462.27    18886.91    347.62 o
 -10   3   3     6659.30     6406.75    245.72 o
  -9   3   3    29607.34    32269.11    400.01 o
  -8   3   3      235.61      370.36    242.27 o
  -7   3   3     9925.44     9184.88    305.84 o
  -6   3   3      327.85      425.72    235.48 o
  -5   3   3    24717.04    25712.84    380.00 o
  -4   3   3    35499.50    40187.55    483.70 o
  -3   3   3    59855.38    68487.09    584.41 o
  -2   3   3    41801.92    47631.45    518.58 o
  -1   3   3    50940.52    58661.48    547.03 o
   0   3   3     3339.20     3577.31    317.50 o
   1   3   3    16468.72    17626.42    380.48 o
   2   3   3      819.57      955.85    251.79 o
   3   3   3    19407.47    21006.23    359.05 o
   4   3   3     2610.13     2897.54    243.10 o
   5   3   3    17683.33    18506.31    310.84 o
   6   3   3       22.77       -9.29    190.48 o
   7   3   3    32516.46    34547.59    402.86 o
   8   3   3      119.87        7.02    222.50 o
   9   3   3    18676.07    19497.16    317.98 o
  10   3   3     7381.99     8344.27    246.55 o
  11   3   3    23980.21    23999.12    310.96 o
  12   3   3      261.54      245.00    222.74 o
  13   3   3    13110.30    13360.17    274.65 o
  14   3   3       10.49      -69.05    212.98 o
  15   3   3     9172.22     9153.10    237.15 o
  16   3   3        2.97      -67.62    221.91 o
  17   3   3     8249.48     8571.78    250.36 o
  18   3   3       62.66     2523.96    223.69 o
  19   3   3     4390.90     4438.99    200.72 o
  20   3   3       22.86       15.00    212.26 o
  21   3   3     2842.75     3005.63    231.55 o
  22   3   3        1.89       -4.17    213.69 o
  23   3   3     4154.06     4224.82    239.41 o
  24   3   3       49.10       26.31    243.69 o
  25   3   3     1406.02     1464.07    255.96 o
  26   3   3        7.87      -26.31    210.12 o
  27   3   3     1084.07     1215.61    290.96 o
  28   3   3       14.78      -43.57    265.00 o
  29   3   3      874.94      827.15    270.72 o
  30   3   3       37.90      -22.38    282.62 o
 -31   4   3      205.57      359.05    302.50 o
 -30   4   3      573.98      576.44    291.55 o
 -29   4   3      510.07      618.58    288.93 o
 -28   4   3      578.37      571.08    276.43 o
 -27   4   3      847.85      880.73    272.98 o
 -26   4   3     1008.13      953.23    263.81 o
 -25   4   3     1725.71     1712.40    268.22 o
 -24   4   3     1827.64     1796.33    254.17 o
 -23   4   3     1064.58      935.85    218.69 o
 -22   4   3     1322.03     1405.73    265.84 o
 -21   4   3      823.45      661.56    257.27 o
 -20   4   3     3199.84     3241.95    278.93 o
 -19   4   3     3884.47     3508.50    227.62 o
 -18   4   3    11534.24    11178.12    265.84 o
 -17   4   3     2788.32     2450.03    206.31 o
 -16   4   3    11684.84    11554.91    252.03 o
 -15   4   3     2315.15     2078.48    211.43 o
 -14   4   3    15653.27    15158.65    279.17 o
 -13   4   3     2857.92     2604.80    235.60 o
 -12   4   3     8360.11     8275.11    279.29 o
 -11   4   3     3709.56     3397.78    225.96 o
 -10   4   3    18101.48    18423.10    328.93 o
  -9   4   3     7507.13     7785.22    281.08 o
  -8   4   3    32582.03    33479.48    375.36 o
  -7   4   3     9457.02     9135.48    311.31 o
  -6   4   3    17378.17    17289.75    347.74 o
  -5   4   3     3736.88     3849.81    233.46 o
  -4   4   3    79695.43    84335.02    546.08 o
  -3   4   3      168.47      153.69    250.00 o
  -2   4   3    77084.76    84094.20    582.75 o
  -1   4   3      440.41      406.43    264.65 o
   0   4   3    27254.68    29421.69    394.17 o
   1   4   3     2811.67     2994.09    275.48 o
   2   4   3    26650.25    27214.76    362.98 o
   3   4   3      114.08      158.69    243.46 o
   4   4   3    16080.05    15806.52    335.72 o
   5   4   3       71.48      117.74    202.62 o
   6   4   3    28184.13    28207.39    388.46 o
   7   4   3     4909.67     5106.02    276.67 o
   8   4   3    20287.58    19558.35    329.89 o
   9   4   3      948.16      941.92    243.69 o
  10   4   3    26331.80    26089.63    351.79 o
  11   4   3      570.14      526.79    199.88 o
  12   4   3    11390.56    10968.00    237.86 o
  13   4   3     2716.84     2622.06    215.00 o
  14   4   3    11587.81    11184.07    273.34 o
  15   4   3      345.01      240.00    187.15 o
  16   4   3     6765.44     6684.37    206.43 o
  17   4   3        8.06      -89.88    205.24 o
  18   4   3     9473.70     9080.36    233.69 o
  19   4   3      219.05      127.50    231.43 o
  20   4   3     2311.08     2420.75    246.43 o
  21   4   3       77.28       27.62    219.88 o
  22   4   3     1972.91     1808.24    228.81 o
  23   4   3      243.78      186.55    249.29 o
  24   4   3     1941.89     1755.38    257.27 o
  25   4   3        2.10      -15.60    219.76 o
  26   4   3     1802.36     1792.52    312.15 o
  27   4   3        0.34       63.33    296.43 o
  28   4   3     1142.34     1019.42    263.10 o
  29   4   3       20.44       56.67    316.91 o
  30   4   3      739.92      775.84    340.72 o
 -30   5   3      116.48      194.65    330.48 o
 -29   5   3      123.31      314.05    293.81 o
 -28   5   3      141.02      174.41    331.79 o
 -27   5   3      199.27      252.62    326.79 o
 -26   5   3      134.03      606.67    209.05 o
 -25   5   3      324.15      315.72    227.15 o
 -24   5   3      186.26      182.62    266.31 o
 -23   5   3      493.14      625.13    246.07 o
 -22   5   3      787.38      819.89    229.17 o
 -21   5   3      446.96      291.67    275.12 o
 -20   5   3     1359.43     1467.28    217.74 o
 -19   5   3     1414.81     1415.97    290.48 o
 -18   5   3       12.86       81.55    227.38 o
 -17   5   3      303.62      390.24    179.53 o
 -16   5   3      306.39      301.08    217.38 o
 -15   5   3      765.91      671.32    251.43 o
 -14   5   3      183.57      278.22    251.19 o
 -13   5   3     1393.92     1487.28    199.05 o
 -12   5   3      844.24      654.41    229.88 o
 -11   5   3     5377.17     5300.66    258.34 o
 -10   5   3     3121.11     3303.38    295.12 o
  -9   5   3     6654.68     6799.37    308.81 o
  -8   5   3     3474.16     3653.62    273.46 o
  -7   5   3     4303.91     4454.22    254.17 o
  -6   5   3       91.91      138.10    249.88 o
  -5   5   3    11001.65    12097.30    310.24 o
  -4   5   3     3242.47     3150.99    256.67 o
  -3   5   3     5991.65     5649.72    263.10 o
  -2   5   3      200.50       48.57    220.24 o
  -1   5   3       62.74       95.24    218.46 o
   0   5   3      167.92      119.88    200.95 o
   1   5   3     3422.10     3383.14    257.62 o
   2   5   3     1252.47     1061.56    241.55 o
   3   5   3     3180.39     3129.68    216.91 o
   4   5   3      662.49      592.27    220.00 o
   5   5   3     2974.35     2851.23    267.03 o
   6   5   3     3990.61     4258.51    223.10 o
   7   5   3     2336.05     1981.45    231.31 o
   8   5   3        2.55      -34.76    210.60 o
   9   5   3      367.97      334.29    215.60 o
  10   5   3      510.34      419.77    244.05 o
  11   5   3     2351.80     2219.08    251.67 o
  12   5   3      532.51      439.17    233.57 o
  13   5   3     5247.36     5398.40    264.29 o
  14   5   3       38.20      -16.55    219.17 o
  15   5   3     2282.59     2400.03    246.19 o
  16   5   3        5.61      -21.31    227.26 o
  17   5   3      885.15      904.30    222.98 o
  18   5   3      176.63      104.29    236.43 o
  19   5   3      723.74      764.77    240.36 o
  20   5   3       46.97       30.83    268.69 o
  21   5   3     2070.26     1994.07    214.76 o
  22   5   3       31.62      -26.19    236.31 o
  23   5   3      859.07      882.99    230.72 o
  24   5   3      122.49      142.38    261.07 o
  25   5   3      129.03      128.10    225.24 o
  26   5   3      223.57      101.79    303.10 o
  27   5   3      312.28      289.77    290.12 o
  28   5   3        1.91      -72.26    322.98 o
  29   5   3      221.01      173.69    335.48 o
 -29   6   3      748.23      881.44    308.34 o
 -28   6   3      678.88      691.20    265.48 o
 -27   6   3      926.16      726.80    309.17 o
 -26   6   3      990.81     1185.97    217.50 o
 -25   6   3     1192.91     1383.95    256.31 o
 -24   6   3     1582.16     1612.28    258.69 o
 -23   6   3     2681.61     2678.13    209.29 o
 -22   6   3     2582.50     2693.96    263.69 o
 -21   6   3     3656.97     3854.57    233.93 o
 -20   6   3     1978.50     2183.48    261.67 o
 -19   6   3     3691.75     3646.12    195.60 o
 -18   6   3     4483.49     5019.95    267.86 o
 -17   6   3     1847.29     1862.17    191.67 o
 -16   6   3     4361.74     4300.41    230.60 o
 -15   6   3     4573.68     4653.63    172.26 o
 -14   6   3     3783.53     3828.15    229.76 o
 -13   6   3     4894.16     4522.20    211.31 o
 -12   6   3     9761.46     9775.37    258.69 o
 -11   6   3     2866.28     2869.20    238.93 o
 -10   6   3    19322.80    19418.71    389.41 o
  -9   6   3     6704.51     5953.29    311.55 o
  -8   6   3    20808.46    21242.54    355.60 o
  -7   6   3    10849.34    10858.83    271.91 o
  -6   6   3    16936.84    15972.47    288.93 o
  -5   6   3     8063.08     8144.51    280.12 o
  -4   6   3    17256.17    16342.83    310.72 o
  -3   6   3     2908.13     2807.89    218.46 o
  -2   6   3    11038.25    10482.88    281.55 o
  -1   6   3     5113.78     5075.07    262.03 o
   0   6   3    35008.90    33898.30    378.93 o
   1   6   3     3584.38     3686.48    267.62 o
   2   6   3    30155.30    28372.04    358.93 o
   3   6   3     2190.13     1917.29    210.24 o
   4   6   3    30347.07    29219.19    351.79 o
   5   6   3      374.63      319.05    227.15 o
   6   6   3    25661.48    24899.25    364.53 o
   7   6   3     2135.53     1959.19    261.07 o
   8   6   3    19554.31    19709.19    349.53 o
   9   6   3      381.49      268.10    217.62 o
  10   6   3    21904.80    21573.49    367.86 o
  11   6   3      100.63       -2.98    230.24 o
  12   6   3    19395.09    18287.38    334.77 o
  13   6   3      735.41      663.10    234.17 o
  14   6   3    15948.81    15351.03    357.74 o
  15   6   3      180.57      124.41    280.60 o
  16   6   3    13688.64    13137.67    341.55 o
  17   6   3        4.85     -245.12    345.24 o
  18   6   3     8011.11     7803.91    343.93 o
  19   6   3        6.02     3618.74    266.55 o
  20   6   3     5301.02     5431.74    306.67 o
  21   6   3      123.38      -16.31    313.93 o
  22   6   3     4390.42     4108.39    266.91 o
  23   6   3        2.05      -53.69    302.62 o
  24   6   3     2531.49     2605.03    254.65 o
  25   6   3      152.60       52.14    305.48 o
  26   6   3     1754.70     1459.54    230.84 o
  27   6   3        2.27     -149.05    250.84 o
  28   6   3     1577.36     1094.06    261.07 o
 -28   7   3       49.49       39.17    215.96 o
 -27   7   3        6.88     -180.36    264.29 o
 -26   7   3       14.62       41.67    260.48 o
 -25   7   3        1.47       73.81    299.88 o
 -24   7   3       37.92       37.74    176.79 o
 -23   7   3       88.99        7.14    250.84 o
 -22   7   3      119.26      209.17    192.86 o
 -21   7   3       90.01       -6.90    217.03 o
 -20   7   3       67.40       -1.79    192.62 o
 -19   7   3      146.20      108.69    217.15 o
 -18   7   3       19.15      104.05    249.41 o
 -17   7   3      432.67      351.91    195.36 o
 -16   7   3      248.54      125.60    178.69 o
 -15   7   3       24.21      113.69    162.14 o
 -14   7   3       84.91       37.62    162.98 o
 -13   7   3       67.03      -55.24    183.81 o
 -12   7   3      456.00      417.98    216.07 o
 -11   7   3      324.00      237.03    167.38 o
 -10   7   3      497.88      478.70    189.29 o
  -9   7   3        9.47       13.81    256.31 o
  -8   7   3      565.89      577.86    238.10 o
  -7   7   3      201.66      385.60    235.96 o
  -6   7   3      430.27      309.89    188.10 o
  -5   7   3      142.57      102.14    188.34 o
  -4   7   3      504.84      606.20    190.24 o
  -3   7   3     1009.61     1037.04    220.00 o
  -2   7   3       11.88       45.71    214.29 o
  -1   7   3      155.35      177.98    215.00 o
   0   7   3      260.03      322.50    197.98 o
   1   7   3      129.10      177.26    214.17 o
   2   7   3      841.46      838.46    218.57 o
   3   7   3      106.11      142.98    196.31 o
   4   7   3      114.96       71.19    202.26 o
   5   7   3      150.23      215.96    196.67 o
   6   7   3        6.97       63.69    201.19 o
   7   7   3        9.98      -22.62    231.55 o
   8   7   3        4.00      -32.98    226.43 o
   9   7   3      383.21      376.79    216.91 o
  10   7   3      605.04      712.51    246.07 o
  11   7   3       18.09       46.19    258.69 o
  12   7   3      194.81       41.79    198.69 o
  13   7   3      376.00      406.08    200.48 o
  14   7   3      112.61      242.98    227.15 o
  15   7   3       52.49       34.05    192.62 o
  16   7   3       10.94       57.74    234.88 o
  17   7   3      170.59      212.15    180.12 o
  18   7   3        0.39       81.31    165.48 o
  19   7   3        5.39      -36.79    233.69 o
  20   7   3        0.18       42.86    235.12 o
  21   7   3        2.02       -9.64    204.53 o
  22   7   3       65.07       12.26    184.17 o
  23   7   3       17.95      -66.19    285.60 o
  24   7   3       14.19      160.72    245.72 o
  25   7   3        8.52       72.38    202.62 o
  26   7   3        1.42     -119.41    250.12 o
  27   7   3       27.31     -170.12    291.67 o
 -27   8   3      459.82      283.69    266.79 o
 -26   8   3      717.83      656.08    239.88 o
 -25   8   3      830.87     1001.44    267.15 o
 -24   8   3     1172.08     1216.56    267.86 o
 -23   8   3      934.74     1210.13    304.53 o
 -22   8   3     1661.15     1883.83    224.53 o
 -21   8   3      836.59      845.49    254.41 o
 -20   8   3     2257.62     2255.03    204.53 o
 -19   8   3     1143.44     1031.68    254.29 o
 -18   8   3     3490.16     3878.86    232.26 o
 -17   8   3     1657.23     1624.66    225.12 o
 -16   8   3     5582.37     5448.40    216.19 o
 -15   8   3     1670.62     1787.88    227.03 o
 -14   8   3     6476.98     6850.57    277.38 o
 -13   8   3     2560.22     2659.92    233.22 o
 -12   8   3     6003.46     5911.39    178.45 o
 -11   8   3     2284.64     2001.57    197.74 o
 -10   8   3     9628.16     9394.53    212.62 o
  -9   8   3     1004.15      966.80    267.15 o
  -8   8   3    12476.86    11984.44    313.81 o
  -7   8   3      655.81      546.32    224.65 o
  -6   8   3    12235.22    11307.65    268.57 o
  -5   8   3     1175.87     1177.87    186.31 o
  -4   8   3    13909.19    12854.21    257.98 o
  -3   8   3     2139.87     2020.26    226.07 o
  -2   8   3    13149.77    12585.64    263.69 o
  -1   8   3     4077.01     3695.64    221.07 o
   0   8   3    16389.32    15873.66    293.10 o
   1   8   3     4108.35     3939.57    238.81 o
   2   8   3    14505.88    13676.73    285.84 o
   3   8   3     1452.85     1396.92    221.43 o
   4   8   3    12713.99    12583.38    287.62 o
   5   8   3      918.00      840.49    180.72 o
   6   8   3     9622.69     9425.84    245.12 o
   7   8   3      614.28      609.89    181.67 o
   8   8   3     9825.87    10032.75    281.08 o
   9   8   3     1215.07     1082.16    217.74 o
  10   8   3    13158.19    12772.07    290.84 o
  11   8   3        5.39       31.19    161.67 o
  12   8   3     7658.85     8610.23    267.03 o
  13   8   3       52.19      -36.43    238.81 o
  14   8   3     4436.64     4940.54    254.05 o
  15   8   3       27.32      -68.81    234.76 o
  16   8   3     3201.81     3204.68    216.79 o
  17   8   3      181.93      198.10    233.93 o
  18   8   3     3638.56     3862.43    247.98 o
  19   8   3      102.78       68.33    235.84 o
  20   8   3     3414.41     3352.19    181.55 o
  21   8   3        1.14     -160.24    183.45 o
  22   8   3     2747.00     3083.97    232.86 o
  23   8   3       15.57     -127.86    286.31 o
  24   8   3     1894.99     2033.24    294.88 o
  25   8   3       20.70      -65.36    252.27 o
  26   8   3     1112.79     1190.97    245.72 o
 -25   9   3      322.70      212.03    267.03 o
 -24   9   3      240.97      177.03    236.07 o
 -23   9   3      418.73      470.36    303.81 o
 -22   9   3      166.63      189.76    212.38 o
 -21   9   3      929.51      976.80    265.36 o
 -20   9   3      174.89       96.67    249.65 o
 -19   9   3      677.01      664.65    197.03 o
 -18   9   3      276.42      172.50    250.48 o
 -17   9   3     1011.11     1202.99    253.81 o
 -16   9   3       11.72        8.81    250.48 o
 -15   9   3      887.22      930.61    254.17 o
 -14   9   3       54.69       93.22    216.31 o
 -13   9   3     2224.82     2063.12    203.46 o
 -12   9   3      834.92      654.06    255.36 o
 -11   9   3     3036.41     2942.42    209.88 o
 -10   9   3      835.00      503.58    257.03 o
  -9   9   3     3555.14     3650.64    324.41 o
  -8   9   3      666.71      548.46    217.03 o
  -7   9   3     3463.85     3593.14    248.34 o
  -6   9   3     1590.48     1318.95    217.15 o
  -5   9   3     4029.46     3946.60    241.91 o
  -4   9   3      397.06      274.41    218.93 o
  -3   9   3     2528.57     2453.13    217.26 o
  -2   9   3      691.62      626.56    192.62 o
  -1   9   3     3817.31     3818.98    210.48 o
   0   9   3      760.03      694.89    217.62 o
   1   9   3     4784.91     4577.80    231.31 o
   2   9   3     1091.26      942.75    218.57 o
   3   9   3     5259.99     4871.37    221.91 o
   4   9   3     1855.67     1580.38    208.93 o
   5   9   3     4483.46     4406.72    237.15 o
   6   9   3      463.13      413.34    213.34 o
   7   9   3     1711.00     1735.74    251.67 o
   8   9   3      879.67      726.68    238.22 o
   9   9   3     3093.59     3218.61    299.53 o
  10   9   3        3.44      -49.88    183.81 o
  11   9   3     2779.00     2582.41    246.55 o
  12   9   3       29.91       30.71    236.91 o
  13   9   3     2680.55     2478.13    192.15 o
  14   9   3      214.13      250.00    183.10 o
  15   9   3     2654.43     2347.17    216.31 o
  16   9   3      112.42      -19.29    205.84 o
  17   9   3     1769.90     1841.81    242.62 o
  18   9   3       35.88     -112.38    237.38 o
  19   9   3     1092.00     1004.78    211.55 o
  20   9   3        0.18     -147.74    285.12 o
  21   9   3      722.98      666.91    288.22 o
  22   9   3       13.66      -41.67    286.31 o
  23   9   3      540.71      618.70    290.60 o
  24   9   3        5.51     -113.57    289.88 o
 -23  10   3      212.57      144.53    235.48 o
 -22  10   3      482.87      411.67    304.65 o
 -21  10   3      494.27      379.77    236.79 o
 -20  10   3      381.40      476.67    301.55 o
 -19  10   3      873.90     1102.99    303.22 o
 -18  10   3      554.54      707.15    269.29 o
 -17  10   3      949.65     1032.16    254.53 o
 -16  10   3     1373.10     1497.16    255.84 o
 -15  10   3     1057.04     1126.32    255.24 o
 -14  10   3     2077.91     2248.60    257.86 o
 -13  10   3     1042.57     1003.23    196.43 o
 -12  10   3     2070.84     2068.36    224.65 o
 -11  10   3      990.46      983.70    199.05 o
 -10  10   3     2262.15     2336.82    259.41 o
  -9  10   3     1767.23     1584.19    285.36 o
  -8  10   3     1912.86     2050.86    296.55 o
  -7  10   3      980.78      952.75    275.00 o
  -6  10   3     2358.02     2260.62    272.74 o
  -5  10   3     1314.14     1225.25    253.69 o
  -4  10   3     3166.47     3185.28    266.79 o
  -3  10   3     1343.80     1259.06    251.43 o
  -2  10   3     3448.39     3595.05    260.96 o
  -1  10   3     1353.79     1223.83    250.36 o
   0  10   3     3913.27     4063.15    270.12 o
   1  10   3     1195.88     1087.75    249.29 o
   2  10   3     5089.46     5097.57    268.10 o
   3  10   3      376.68      318.69    252.62 o
   4  10   3     4265.29     4288.03    271.79 o
   5  10   3      247.13      129.64    195.36 o
   6  10   3     3883.66     3700.29    217.62 o
   7  10   3      505.77      332.74    236.55 o
   8  10   3     3514.16     3631.71    281.55 o
   9  10   3      528.05      511.32    247.03 o
  10  10   3     2270.17     2280.03    192.98 o
  11  10   3       10.86      -80.72    236.91 o
  12  10   3     1493.66     1476.21    174.41 o
  13  10   3      145.07       69.17    204.53 o
  14  10   3     1485.45     1562.04    213.81 o
  15  10   3       21.72      -46.79    183.34 o
  16  10   3     2074.36     2110.38    246.31 o
  17  10   3        1.00       25.71    277.38 o
  18  10   3     2089.82     2250.27    258.57 o
  19  10   3       20.31       52.50    246.43 o
  20  10   3     1212.65     1289.42    227.26 o
  21  10   3       10.24       39.41    222.26 o
  22  10   3      721.19      647.03    208.46 o
 -21  11   3      639.45      490.84    267.15 o
 -20  11   3      543.55      371.43    266.07 o
 -19  11   3      992.72      871.20    267.27 o
 -18  11   3      873.56      823.34    267.50 o
 -17  11   3     1543.74     1808.48    306.91 o
 -16  11   3      513.90      569.29    300.96 o
 -15  11   3     1377.92     1475.61    289.05 o
 -14  11   3      849.22     1021.80    254.17 o
 -13  11   3     1496.44     1399.90    183.69 o
 -12  11   3     1181.49     1230.14    252.98 o
 -11  11   3     1869.20     1807.29    204.65 o
 -10  11   3      612.59      812.27    252.27 o
  -9  11   3     2615.03     2646.11    293.69 o
  -8  11   3      376.68      334.53    281.91 o
  -7  11   3     3804.65     4011.36    295.36 o
  -6  11   3      486.14      482.98    231.43 o
  -5  11   3     5512.00     5361.86    263.10 o
  -4  11   3      247.10      278.58    247.74 o
  -3  11   3     4902.05     4773.99    251.67 o
  -2  11   3      907.50      905.13    231.19 o
  -1  11   3     4631.44     4793.16    266.67 o
   0  11   3     1001.03     2317.89    258.69 o
   1  11   3     5478.87     5600.31    271.31 o
   2  11   3      311.77      268.10    250.96 o
   3  11   3     5229.56     5134.47    273.93 o
   4  11   3       11.84      -24.05    249.17 o
   5  11   3     4235.91     4123.74    245.48 o
   6  11   3        7.77      -18.33    230.84 o
   7  11   3     3081.08     3220.88    274.65 o
   8  11   3      885.65      776.91    273.34 o
   9  11   3     4910.69     4791.02    281.67 o
  10  11   3      409.10      397.39    239.41 o
  11  11   3     3754.22     3995.05    253.46 o
  12  11   3       82.62      119.53    206.43 o
  13  11   3     2245.41     2275.27    248.10 o
  14  11   3        1.46      -65.48    278.58 o
  15  11   3     2515.09     2446.10    260.36 o
  16  11   3       22.73      -28.57    203.81 o
  17  11   3     2192.52     2225.03    296.08 o
  18  11   3        0.30      -48.45    287.74 o
  19  11   3     1734.55     1494.54    214.17 o
  20  11   3        0.09     -109.88    224.65 o
 -18  12   3       71.36      151.19    259.05 o
 -17  12   3       50.07     -173.10    259.65 o
 -16  12   3      111.89      -52.98    300.48 o
 -15  12   3      120.60     -151.19    259.17 o
 -14  12   3      138.05      226.79    231.67 o
 -13  12   3      127.65      210.48    297.62 o
 -12  12   3      380.18      348.81    232.86 o
 -11  12   3        2.58       54.88    296.55 o
 -10  12   3      383.56      505.72    255.24 o
  -9  12   3       64.44       99.64    174.05 o
  -8  12   3      384.57      349.65    263.34 o
  -7  12   3       71.70       -9.05    273.57 o
  -6  12   3      560.16      488.93    261.67 o
  -5  12   3       14.30        5.83    248.46 o
  -4  12   3      380.21      331.43    256.79 o
  -3  12   3       26.86       19.76    262.74 o
  -2  12   3      197.88      206.79    239.53 o
  -1  12   3       16.41      -12.50    245.60 o
   0  12   3      212.79      231.79    239.77 o
   1  12   3       75.10       61.31    238.69 o
   2  12   3      551.97      531.91    247.38 o
   3  12   3        8.92      -12.26    251.55 o
   4  12   3      741.35      788.22    241.43 o
   5  12   3       15.43       49.05    243.22 o
   6  12   3      604.28      583.34    255.48 o
   7  12   3       38.05       72.14    257.27 o
   8  12   3      288.91      175.60    219.65 o
   9  12   3      200.41      149.76    187.62 o
  10  12   3      233.95      333.22    284.41 o
  11  12   3       26.87       28.93    284.77 o
  12  12   3      346.13      474.65    248.81 o
  13  12   3      150.15        3.93    202.50 o
  14  12   3      115.49      198.22    286.31 o
  15  12   3       67.53       73.10    285.48 o
  16  12   3       94.20      248.93    249.53 o
  17  12   3       23.14       64.17    249.77 o
 -15  13   3     1182.78     1269.78    283.34 o
 -14  13   3      802.18      641.79    305.72 o
 -13  13   3     1915.16     1792.05    244.77 o
 -12  13   3      580.83      606.08    260.48 o
 -11  13   3     2125.04     2131.46    242.74 o
 -10  13   3      378.52      578.10    299.17 o
  -9  13   3     2197.09     2250.86    308.46 o
  -8  13   3      416.82      274.05    294.88 o
  -7  13   3     2718.42     2868.13    350.24 o
  -6  13   3      531.40      512.39    325.84 o
  -5  13   3     2948.85     3180.28    338.58 o
  -4  13   3      613.26      533.58    270.00 o
  -3  13   3     3570.46     3814.81    321.31 o
  -2  13   3      302.84      333.46    321.19 o
  -1  13   3     3285.64     3308.38    316.79 o
   0  13   3      268.08      233.81    300.96 o
   1  13   3     3453.34     3804.93    317.03 o
   2  13   3      509.52     2477.29    314.53 o
   3  13   3     3400.23     3685.41    315.00 o
   4  13   3      362.71      355.84    297.74 o
   5  13   3     3120.47     3388.62    322.39 o
   6  13   3      200.41      161.07    307.50 o
   7  13   3     2904.26     2826.35    302.03 o
   8  13   3       91.37       14.05    336.55 o
   9  13   3     2585.94     2927.18    298.93 o
  10  13   3       20.02       57.74    288.10 o
  11  13   3     1770.91     1880.86    295.72 o
  12  13   3       90.45      -16.67    290.96 o
  13  13   3     1415.66     1483.59    295.60 o
  14  13   3        2.83     -143.22    239.05 o
  -9  14   3        9.04      -70.00    310.96 o
  -8  14   3       51.24      121.31    256.91 o
  -7  14   3        5.09      -56.43    340.96 o
  -6  14   3      114.45      111.91    291.31 o
  -5  14   3        1.62       57.98    319.05 o
  -4  14   3      109.97     4526.49    321.19 o
  -3  14   3        2.86       13.81    307.27 o
  -2  14   3       56.40       16.31    297.74 o
  -1  14   3       86.37      138.69    287.86 o
   0  14   3      119.19      185.60    287.98 o
   1  14   3       40.97     3031.35    325.96 o
   2  14   3      190.94      243.34    295.48 o
   3  14   3        0.70      -26.31    267.62 o
   4  14   3      184.99       24.41    307.50 o
   5  14   3       10.51      -15.71    312.27 o
   6  14   3       36.35       30.60    311.55 o
   7  14   3        0.35      142.86    329.53 o
   8  14   3        3.16      -25.71    222.38 o
 -32   0   4      471.52      526.08    302.98 o
 -31   0   4     1125.30     1083.70    305.48 o
 -30   0   4      200.61      162.62    298.34 o
 -29   0   4     1235.12     1537.52    304.05 o
 -28   0   4      457.50      462.03    250.60 o
 -27   0   4     1964.94     2062.53    258.81 o
 -26   0   4     1511.25     1395.73    204.76 o
 -25   0   4     3463.82     3520.28    267.15 o
 -24   0   4     2267.12     2293.84    233.10 o
 -23   0   4     7232.55     6914.73    287.38 o
 -22   0   4     4234.70     4316.96    278.46 o
 -21   0   4     6465.33     6100.20    225.72 o
 -20   0   4     9545.51     9309.29    264.05 o
 -19   0   4     7222.40     7106.40    231.31 o
 -18   0   4     6301.27     5762.10    224.76 o
 -17   0   4     5228.11     5044.47    248.22 o
 -16   0   4     8502.83     7876.77    243.93 o
 -15   0   4     4427.00     3947.67    229.17 o
 -14   0   4     6152.97     5795.67    241.19 o
 -13   0   4      992.58      925.49    240.84 o
 -12   0   4    13598.67    12732.07    291.19 o
 -11   0   4     6894.04     6507.23    292.27 o
 -10   0   4    21071.38    20882.42    349.65 o
  -9   0   4    41418.81    42346.15    429.29 o
  -8   0   4    35164.63    38419.19    451.43 o
  -7   0   4    14195.92    14537.21    345.00 o
  -6   0   4    10409.04    10377.52    312.74 o
  -5   0   4    14801.31    14951.62    355.48 o
  -4   0   4    64847.32    72752.26    595.48 o
  -3   0   4     1035.69     1134.90    267.74 o
  -2   0   4    13394.61    14461.50    385.60 o
  -1   0   4     1403.46     1332.28    263.93 o
   0   0   4    65846.88    78492.57    573.94 o
   1   0   4     5564.92     6612.11    287.27 o
   2   0   4    55417.24    66477.89    514.77 o
   3   0   4     1092.27     1301.68    236.79 o
   4   0   4    44796.64    51553.29    448.22 o
   5   0   4     6330.28     6571.40    225.24 o
   6   0   4    43478.88    46786.68    410.12 o
   7   0   4    13224.92    14581.98    304.77 o
   8   0   4    30054.61    32830.67    339.65 o
   9   0   4     5189.88     5362.09    193.45 o
  10   0   4    22501.56    24573.29    294.53 o
  11   0   4     1166.84     1425.49    219.53 o
  12   0   4    16199.18    16481.17    253.57 o
  13   0   4      907.73      938.11    211.91 o
  14   0   4    24261.47    24324.01    304.41 o
  15   0   4      205.35      145.12    169.76 o
  16   0   4    19231.26    20558.96    286.43 o
  17   0   4     1043.72      999.06    169.76 o
  18   0   4    29049.47    27670.00    264.29 o
  19   0   4     2280.75     2178.72    173.45 o
  20   0   4     6190.15     6771.87    262.50 o
  21   0   4     1684.76     1517.88    200.48 o
  22   0   4     6399.62     6637.59    261.19 o
  23   0   4       24.16      -64.88    194.65 o
  24   0   4     5637.38     5692.22    257.98 o
  25   0   4        8.14      -23.21    203.22 o
  26   0   4     3897.53     3824.81    226.79 o
  27   0   4        0.10      -22.02    284.65 o
  28   0   4     2261.30     2745.04    296.91 o
  29   0   4       26.14      223.69    285.00 o
  30   0   4     1123.76     1076.92    293.69 o
 -32   1   4       55.49       47.38    299.41 o
 -31   1   4       17.39      -13.10    257.38 o
 -30   1   4       91.98       79.88    257.62 o
 -29   1   4        1.36       24.17    248.46 o
 -28   1   4      149.56      104.17    248.69 o
 -27   1   4       26.40       16.90    228.93 o
 -26   1   4       48.99       92.38    250.24 o
 -25   1   4      124.91      124.64    251.55 o
 -24   1   4      134.56      161.79    252.86 o
 -23   1   4      148.62      129.88    237.74 o
 -22   1   4      183.19      191.79    256.67 o
 -21   1   4      124.96      165.00    187.38 o
 -20   1   4      446.94      340.00    204.65 o
 -19   1   4     1012.80     1013.70    234.05 o
 -18   1   4     2128.11     2085.27    192.98 o
 -17   1   4     1364.74     1297.99    202.62 o
 -16   1   4      743.94      725.25    226.79 o
 -15   1   4     1017.96      868.11    184.17 o
 -14   1   4      251.00      278.34    232.50 o
 -13   1   4      163.83       93.45    234.53 o
 -12   1   4      362.53      571.44    210.60 o
 -11   1   4     1417.00     1367.28    245.84 o
 -10   1   4      435.25      393.34    259.65 o
  -9   1   4      197.27      222.50    240.36 o
  -8   1   4     6969.48     7448.43    271.79 o
  -7   1   4     3457.63     3466.71    289.41 o
  -6   1   4     7498.97     7957.60    324.53 o
  -5   1   4    27550.98    30758.61    446.20 o
  -4   1   4       10.53      151.07    252.98 o
  -3   1   4     4295.56     4657.44    275.36 o
  -2   1   4     2469.36     2744.68    277.15 o
  -1   1   4     8077.67     9261.07    291.67 o
   0   1   4      993.41     1146.68    250.72 o
   1   1   4    14422.29    16206.28    318.93 o
   2   1   4     8307.75     9546.43    331.08 o
   3   1   4     1545.18     1720.14    253.10 o
   4   1   4     2370.10     2589.80    251.43 o
   5   1   4     3919.53     4129.82    272.27 o
   6   1   4     1362.78     1676.57    226.55 o
   7   1   4     6521.50     6866.64    236.67 o
   8   1   4     5784.74     7322.48    262.74 o
   9   1   4     3466.62     3396.95    238.81 o
  10   1   4     1518.03     1736.33    204.53 o
  11   1   4     4339.48     4475.77    216.19 o
  12   1   4      273.99      236.31    209.29 o
  13   1   4     2611.54     2792.06    222.03 o
  14   1   4      146.39      166.67    203.46 o
  15   1   4     3052.01     3056.71    218.69 o
  16   1   4      323.65      289.88    181.43 o
  17   1   4     1754.33     1897.17    210.72 o
  18   1   4        3.52      -22.74    199.88 o
  19   1   4     1927.37     1700.86    185.24 o
  20   1   4        0.39      -87.98    192.50 o
  21   1   4      541.12      583.22    237.38 o
  22   1   4        4.33       11.90    207.15 o
  23   1   4      166.47      235.96    212.98 o
  24   1   4       20.76      -58.69    233.57 o
  25   1   4      335.28      412.74    237.38 o
  26   1   4        3.39       34.05    215.84 o
  27   1   4      389.52      481.67    285.84 o
  28   1   4       27.81       46.19    248.22 o
  29   1   4      234.00      222.62    267.98 o
  30   1   4        0.34       -4.40    286.91 o
 -32   2   4      210.60      298.10    317.27 o
 -31   2   4      765.48      709.89    311.19 o
 -30   2   4      513.04      501.79    276.91 o
 -29   2   4      981.71     1010.01    278.81 o
 -28   2   4      680.31      574.17    258.10 o
 -27   2   4     1490.65     1550.97    256.91 o
 -26   2   4      856.01      794.77    233.34 o
 -25   2   4     2425.31     2722.18    262.50 o
 -24   2   4     2134.40     2345.03    261.07 o
 -23   2   4     1229.15     1355.26    245.72 o
 -22   2   4     3251.91     3311.83    275.48 o
 -21   2   4      954.64      929.89    221.43 o
 -20   2   4     1979.81     2005.03    187.50 o
 -19   2   4     7453.13     7106.64    257.50 o
 -18   2   4     7517.64     7109.85    243.69 o
 -17   2   4     4626.87     4504.70    219.65 o
 -16   2   4     8701.66     8431.78    249.77 o
 -15   2   4     5783.05     5507.10    249.77 o
 -14   2   4    16071.10    15368.89    293.22 o
 -13   2   4    12226.44    11624.08    274.53 o
 -12   2   4    11638.69    11416.34    266.67 o
 -11   2   4    14774.39    14639.12    309.41 o
 -10   2   4     9869.33     9549.05    293.22 o
  -9   2   4    14415.62    15153.65    337.74 o
  -8   2   4    21671.13    21281.11    346.79 o
  -7   2   4     3124.46     3286.35    260.36 o
  -6   2   4    26209.17    26890.11    379.77 o
  -5   2   4    12085.03    12302.42    325.48 o
  -4   2   4    79243.31    86848.04    585.84 o
  -3   2   4    18695.64    20328.01    371.67 o
  -2   2   4    73684.19    81749.63    584.65 o
  -1   2   4    34390.66    38161.81    448.70 o
   0   2   4    36719.13    40284.22    428.93 o
   1   2   4    44709.43    51003.64    460.60 o
   2   2   4    14611.86    16287.24    347.27 o
   3   2   4    14943.41    16263.07    317.86 o
   4   2   4    19978.61    21270.99    333.22 o
   5   2   4     4003.39     4184.10    240.96 o
   6   2   4    29641.53    31189.57    357.62 o
   7   2   4      259.13      273.93    205.48 o
   8   2   4    29937.43    30697.19    351.67 o
   9   2   4     4758.91     5381.97    211.79 o
  10   2   4    31501.95    32185.42    322.39 o
  11   2   4     5859.61     6017.46    207.98 o
  12   2   4    18862.65    19752.52    293.69 o
  13   2   4     1941.12     2195.86    195.60 o
  14   2   4    17726.20    17802.73    272.62 o
  15   2   4      693.90      646.79    208.10 o
  16   2   4     9922.92     9042.26    226.19 o
  17   2   4     1434.97     1389.54    206.91 o
  18   2   4     8124.92     7926.89    223.22 o
  19   2   4        4.87       80.12    176.07 o
  20   2   4     3115.15     3147.42    226.79 o
  21   2   4       92.41      112.62    244.53 o
  22   2   4     5722.31     6131.03    268.93 o
  23   2   4       63.00       82.26    233.81 o
  24   2   4     3588.72     3590.28    259.88 o
  25   2   4       40.60       59.52    217.15 o
  26   2   4     2015.01     1945.14    246.55 o
  27   2   4        0.82      -23.69    283.81 o
  28   2   4     1607.23     1427.64    294.29 o
  29   2   4        2.30      -66.07    294.05 o
  30   2   4      721.85      603.34    292.50 o
 -31   3   4      240.80      302.15    294.88 o
 -30   3   4      325.23      312.15    305.84 o
 -29   3   4      393.03      474.29    325.60 o
 -28   3   4      634.02      702.75    305.96 o
 -27   3   4      536.37      476.91    222.98 o
 -26   3   4      799.71      808.34    250.24 o
 -25   3   4      766.28      858.94    259.17 o
 -24   3   4     1307.80     1376.09    245.48 o
 -23   3   4     2054.38     2082.88    267.74 o
 -22   3   4      916.22      927.87    228.34 o
 -21   3   4     2595.26     2577.89    269.53 o
 -20   3   4      414.64      411.43    189.65 o
 -19   3   4     3838.54     3621.36    199.17 o
 -18   3   4     2365.97     2161.81    221.43 o
 -17   3   4     4001.23     3933.98    230.36 o
 -16   3   4     3258.94     3041.71    203.34 o
 -15   3   4     8000.74     7508.67    270.96 o
 -14   3   4     3354.58     3545.88    224.05 o
 -13   3   4     8863.34     8585.71    277.98 o
 -12   3   4     4346.01     4602.20    238.46 o
 -11   3   4     8709.50     8356.66    288.58 o
 -10   3   4     8066.54     8699.16    302.62 o
  -9   3   4    16132.34    16791.89    316.67 o
  -8   3   4     6277.62     5753.53    266.55 o
  -7   3   4     4921.50     4480.77    252.38 o
  -6   3   4     2598.98     2490.03    224.41 o
  -5   3   4    39041.63    39987.07    426.55 o
  -4   3   4     2969.37     2804.56    245.24 o
  -3   3   4    52577.12    58919.34    513.10 o
  -2   3   4      382.45      474.77    257.27 o
  -1   3   4     3518.68     3128.61    266.79 o
   0   3   4     9341.80     9523.93    313.69 o
   1   3   4      456.08      690.37    219.17 o
   2   3   4    15536.17    17394.99    338.10 o
   3   3   4     7105.45     7139.02    283.81 o
   4   3   4    15643.77    16323.19    303.34 o
   5   3   4    25369.63    27340.12    355.96 o
   6   3   4     1980.52     1991.81    236.31 o
   7   3   4     6030.36     5274.00    227.50 o
   8   3   4     4218.16     4670.66    242.27 o
   9   3   4     8572.38     8458.44    239.05 o
  10   3   4      760.45      645.25    215.96 o
  11   3   4    10205.30     9956.32    224.88 o
  12   3   4     2115.09     2194.91    225.96 o
  13   3   4     4962.34     4749.11    198.93 o
  14   3   4      400.20      367.50    172.26 o
  15   3   4     4001.48     3849.81    205.24 o
  16   3   4      341.83      232.03    178.69 o
  17   3   4     4196.10     4171.01    226.79 o
  18   3   4        9.58      -24.41    204.53 o
  19   3   4     2951.86     3045.75    224.29 o
  20   3   4       12.00      -32.74    246.07 o
  21   3   4     3735.83     3730.41    231.55 o
  22   3   4      622.63      497.86    236.91 o
  23   3   4     1878.05     1880.62    241.43 o
  24   3   4      153.47      123.81    212.03 o
  25   3   4     1526.76     1462.28    250.72 o
  26   3   4        1.14       77.14    272.15 o
  27   3   4     1267.98     1224.06    259.88 o
  28   3   4       16.08      -95.48    259.53 o
  29   3   4      632.91      485.13    276.19 o
  30   3   4        0.66       41.07    327.15 o
 -31   4   4      182.30      231.55    314.05 o
 -30   4   4      128.37      124.05    316.79 o
 -29   4   4      275.55      379.17    317.39 o
 -28   4   4      226.57      179.17    303.93 o
 -27   4   4      335.11      331.91    265.00 o
 -26   4   4      353.23      364.65    207.74 o
 -25   4   4      874.34      821.68    244.88 o
 -24   4   4      680.21      798.22    257.03 o
 -23   4   4     1082.37      957.04    271.43 o
 -22   4   4      645.16      675.96    257.03 o
 -21   4   4     1368.00     1796.57    274.65 o
 -20   4   4     1100.56     1178.11    226.79 o
 -19   4   4     4111.65     4178.75    248.10 o
 -18   4   4     2183.15     2293.72    230.12 o
 -17   4   4     3277.50     3167.30    244.53 o
 -16   4   4     1447.18     1477.28    215.72 o
 -15   4   4      768.29      598.70    194.41 o
 -14   4   4     5756.33     5635.31    266.19 o
 -13   4   4     2006.25     1963.12    252.50 o
 -12   4   4     8455.59     8255.82    272.98 o
 -11   4   4     3609.26     3842.07    271.43 o
 -10   4   4    16833.85    18506.31    345.24 o
  -9   4   4    11735.07    11780.04    301.79 o
  -8   4   4    10320.25    10481.80    272.86 o
  -7   4   4       66.73       96.07    206.43 o
  -6   4   4     2433.00     2230.86    222.38 o
  -5   4   4    12640.34    12953.03    295.60 o
  -4   4   4    18851.89    19405.37    344.77 o
  -3   4   4    17334.24    18302.50    341.31 o
  -2   4   4    12582.33    13115.88    308.22 o
  -1   4   4      145.67     1686.57    255.24 o
   0   4   4    13670.00    13307.91    316.19 o
   1   4   4      140.27      127.62    241.07 o
   2   4   4    12837.95    12098.85    289.17 o
   3   4   4      306.11      275.48    194.29 o
   4   4   4    10118.14    10190.25    268.57 o
   5   4   4     1295.43     1377.16    232.74 o
   6   4   4    12984.00    12929.10    275.84 o
   7   4   4     2557.97     2670.75    216.43 o
   8   4   4    17937.17    17981.66    295.36 o
   9   4   4      725.16      740.37    185.00 o
  10   4   4     6705.44     6170.20    232.62 o
  11   4   4      423.86      462.27    183.57 o
  12   4   4     7235.91     6954.85    247.86 o
  13   4   4       89.32      -18.93    195.48 o
  14   4   4     6167.21     5988.41    197.86 o
  15   4   4      475.02      482.27    170.24 o
  16   4   4     5240.27     5128.76    207.38 o
  17   4   4      265.70      220.84    178.45 o
  18   4   4     4530.33     4670.30    272.27 o
  19   4   4       75.74       11.79    233.46 o
  20   4   4     1046.36     1048.47    236.07 o
  21   4   4       25.83       41.67    242.38 o
  22   4   4     2146.81     2205.86    225.00 o
  23   4   4        7.36       20.36    242.15 o
  24   4   4      939.35      932.87    261.19 o
  25   4   4        1.70       56.91    233.69 o
  26   4   4      439.78      539.41    238.69 o
  27   4   4        5.64      -45.12    261.79 o
  28   4   4      529.77      569.06    290.00 o
  29   4   4        1.86       75.36    273.22 o
 -30   5   4      571.98      657.87    335.84 o
 -29   5   4      328.61      235.00    299.05 o
 -28   5   4      863.47      757.99    273.81 o
 -27   5   4      528.79      589.89    323.81 o
 -26   5   4     1259.08     1258.59    280.72 o
 -25   5   4      867.74      656.44    243.34 o
 -24   5   4     2527.34     2493.13    262.98 o
 -23   5   4     2364.90     2330.15    276.91 o
 -22   5   4     3346.53     3371.00    281.43 o
 -21   5   4      933.87      970.85    230.12 o
 -20   5   4     5599.71     5822.81    277.50 o
 -19   5   4     1571.87     1650.62    286.79 o
 -18   5   4     4435.72     4244.22    213.22 o
 -17   5   4     3044.85     2916.70    209.53 o
 -16   5   4     2295.69     2227.41    207.38 o
 -15   5   4     6637.46     6771.52    269.88 o
 -14   5   4     6772.70     6582.35    278.81 o
 -13   5   4    10481.39     9585.24    268.81 o
 -12   5   4     7121.62     6398.18    262.15 o
 -11   5   4     8594.60     8104.03    292.38 o
 -10   5   4     6467.32     6649.73    286.91 o
  -9   5   4    26034.76    25141.28    365.48 o
  -8   5   4    13524.98    13346.84    283.58 o
  -7   5   4    17633.13    16503.31    282.38 o
  -6   5   4    11948.08    11498.13    272.86 o
  -5   5   4    16157.54    14480.31    280.00 o
  -4   5   4     7820.59     7263.19    273.57 o
  -3   5   4    15965.20    15138.77    309.53 o
  -2   5   4     3722.09     3322.07    226.91 o
  -1   5   4    40716.21    40722.79    388.93 o
   0   5   4    10640.18    10291.33    272.38 o
   1   5   4    49805.09    51758.41    435.84 o
   2   5   4     3081.26     2844.32    230.12 o
   3   5   4    28737.03    28168.46    344.05 o
   4   5   4      279.13      185.00    225.00 o
   5   5   4    22517.96    21271.59    315.96 o
   6   5   4      714.91      650.96    208.10 o
   7   5   4    24359.51    22885.30    322.86 o
   8   5   4     3155.99     3093.97    219.17 o
   9   5   4    14584.38    13516.37    293.58 o
  10   5   4     1110.41     3937.19    234.65 o
  11   5   4    21699.28    21463.61    324.77 o
  12   5   4     1063.91      854.77    184.29 o
  13   5   4    24963.67    23844.12    308.22 o
  14   5   4      109.99      -56.31    197.38 o
  15   5   4    14349.14    13655.54    245.12 o
  16   5   4       59.70      -74.52    192.62 o
  17   5   4     9405.97     9657.03    300.84 o
  18   5   4       71.50      -82.50    228.57 o
  19   5   4     5223.94     5340.90    283.58 o
  20   5   4        6.02      -27.14    256.55 o
  21   5   4     3566.56     3387.19    247.15 o
  22   5   4      291.60      220.24    235.12 o
  23   5   4     2761.04     2694.80    263.69 o
  24   5   4        7.00      -45.48    218.34 o
  25   5   4     1867.32     1840.86    294.05 o
  26   5   4        5.39        6.43    283.69 o
  27   5   4     1268.04     1377.64    320.84 o
  28   5   4        0.02      -49.64    321.79 o
 -29   6   4        3.17       56.43    263.69 o
 -28   6   4       27.75       19.76    306.67 o
 -27   6   4       56.69       62.14    238.34 o
 -26   6   4       10.46       33.45    304.88 o
 -25   6   4       24.71       70.12    253.34 o
 -24   6   4       21.09      120.48    197.26 o
 -23   6   4       37.65       25.71    220.48 o
 -22   6   4        0.99       16.43    197.15 o
 -21   6   4        2.12       34.52    254.65 o
 -20   6   4      433.69      439.65    222.98 o
 -19   6   4        2.84      140.84    254.53 o
 -18   6   4      349.29      360.48    197.62 o
 -17   6   4       31.93        9.64    181.07 o
 -16   6   4      143.63      155.24    165.60 o
 -15   6   4      357.72      431.08    215.48 o
 -14   6   4       11.24      -30.12    227.03 o
 -13   6   4     1227.04     1193.71    206.79 o
 -12   6   4        4.63       40.00    254.41 o
 -11   6   4       25.43        8.10    250.60 o
 -10   6   4     1593.78     1374.30    196.43 o
  -9   6   4      496.34      434.53    203.46 o
  -8   6   4      925.57      952.63    228.69 o
  -7   6   4       64.65       83.93    207.50 o
  -6   6   4       70.23       80.36    195.12 o
  -5   6   4      813.22      690.01    229.41 o
  -4   6   4      407.42      346.31    219.76 o
  -3   6   4        2.80       60.72    217.38 o
  -2   6   4     2498.41     2573.13    233.34 o
  -1   6   4     1081.69      891.92    224.17 o
   0   6   4     1162.33      979.89    192.74 o
   1   6   4      198.31      184.17    205.72 o
   2   6   4     1477.79     1488.59    198.69 o
   3   6   4       32.55       70.00    221.79 o
   4   6   4       76.32       77.86    193.81 o
   5   6   4     1391.93     1137.99    226.43 o
   6   6   4      576.63      565.36    205.36 o
   7   6   4     1752.65     5566.74    255.60 o
   8   6   4      660.15      609.29    209.53 o
   9   6   4      213.81      176.55    229.53 o
  10   6   4      340.98      416.43    204.29 o
  11   6   4        4.05       57.98    227.74 o
  12   6   4      533.89      563.22    233.10 o
  13   6   4       73.45       21.07    227.50 o
  14   6   4       41.29       74.64    237.62 o
  15   6   4        0.35      -11.31    206.67 o
  16   6   4        4.07       53.57    276.55 o
  17   6   4      208.14      242.38    223.10 o
  18   6   4      125.61      213.34    281.91 o
  19   6   4      356.10      332.27    249.65 o
  20   6   4      130.76      286.91    285.96 o
  21   6   4        4.39      -63.45    252.27 o
  22   6   4      375.77      339.89    281.43 o
  23   6   4       47.60       55.36    210.96 o
  24   6   4       62.19       49.29    340.96 o
  25   6   4       18.75       90.72    275.48 o
  26   6   4      106.03      114.76    349.17 o
  27   6   4        7.73        8.10    287.50 o
  28   6   4       18.57      241.79    234.41 o
 -28   7   4      907.78      566.67    275.24 o
 -27   7   4      555.89      735.84    240.60 o
 -26   7   4      972.97     1215.61    312.50 o
 -25   7   4      619.07      516.20    241.07 o
 -24   7   4     1493.15     1530.50    271.07 o
 -23   7   4     1439.65     1430.26    205.60 o
 -22   7   4     1756.82     1926.69    228.10 o
 -21   7   4     2529.79     2765.63    207.74 o
 -20   7   4     1660.25     1772.52    204.29 o
 -19   7   4     4127.45     4409.46    270.24 o
 -18   7   4     2336.16     2280.03    230.36 o
 -17   7   4     5742.64     6275.32    277.15 o
 -16   7   4     3597.23     3553.97    237.38 o
 -15   7   4     5223.40     5498.76    278.10 o
 -14   7   4     6309.62     5994.96    181.91 o
 -13   7   4     3058.40     3135.04    228.22 o
 -12   7   4     3851.23     3791.95    170.95 o
 -11   7   4     5823.61     5871.74    300.72 o
 -10   7   4     2514.59     2309.67    266.79 o
  -9   7   4    14812.11    14427.93    314.17 o
  -8   7   4     3094.27     3015.16    252.15 o
  -7   7   4    15058.68    14407.57    299.05 o
  -6   7   4     5848.85     5041.14    217.98 o
  -5   7   4    14187.58    12917.67    262.15 o
  -4   7   4     6258.02     5726.86    253.93 o
  -3   7   4    15563.22    14705.67    279.41 o
  -2   7   4     4482.94     4073.74    242.38 o
  -1   7   4    19215.26    18746.79    294.17 o
   0   7   4     1705.38     1581.45    228.22 o
   1   7   4    15525.26    14579.95    289.17 o
   2   7   4     5315.96     4772.92    231.31 o
   3   7   4    13227.92    12406.47    277.15 o
   4   7   4     3922.76     3734.57    218.10 o
   5   7   4    14308.30    13609.11    290.24 o
   6   7   4     2341.95     2090.15    224.65 o
   7   7   4    14782.66    14286.38    294.05 o
   8   7   4     2822.20     2858.01    248.10 o
   9   7   4    19760.73    18711.67    309.89 o
  10   7   4      866.73      869.18    196.19 o
  11   7   4    14480.31    14355.42    319.89 o
  12   7   4      425.86      402.74    246.07 o
  13   7   4     6997.31     7386.41    308.34 o
  14   7   4     2270.63     2218.84    280.72 o
  15   7   4     6539.14     6894.73    366.79 o
  16   7   4      728.08      694.65    237.26 o
  17   7   4     6311.75     6206.03    191.55 o
  18   7   4      494.67      338.34    193.22 o
  19   7   4     4541.90     5139.95    252.15 o
  20   7   4      266.21      167.74    166.67 o
  21   7   4     3131.20     3172.42    248.69 o
  22   7   4       24.48      -34.29    236.19 o
  23   7   4     2377.21     2302.65    210.96 o
  24   7   4        0.47       11.67    285.96 o
  25   7   4     2013.06     1961.81    296.08 o
  26   7   4        3.14       49.41    247.86 o
 -27   8   4      198.39      126.31    335.36 o
 -26   8   4      144.54      175.72    239.17 o
 -25   8   4      162.95       44.41    307.86 o
 -24   8   4      138.92      312.03    215.24 o
 -23   8   4      105.20       65.00    304.88 o
 -22   8   4      282.81      179.76    180.60 o
 -21   8   4      174.28      176.19    254.53 o
 -20   8   4      365.71      440.84    253.81 o
 -19   8   4      157.61      176.31    219.53 o
 -18   8   4      582.65      498.22    253.46 o
 -17   8   4       15.99      -48.21    254.53 o
 -16   8   4      697.71      738.58    222.50 o
 -15   8   4        9.21       -9.05    254.65 o
 -14   8   4      119.22      160.12    254.88 o
 -13   8   4      154.68      145.72    222.26 o
 -12   8   4      611.36      355.72    241.31 o
 -11   8   4     1485.18     1456.69    280.84 o
 -10   8   4     1438.46     1427.64    246.91 o
  -9   8   4     1048.61      900.96    212.15 o
  -8   8   4     2296.77     2125.15    219.76 o
  -7   8   4     1568.99     1407.64    213.81 o
  -6   8   4     2148.11     1998.48    219.41 o
  -5   8   4      642.37      618.82    218.34 o
  -4   8   4      849.72      872.04    211.31 o
  -3   8   4       88.97        6.79    205.48 o
  -2   8   4      129.93       30.95    197.62 o
  -1   8   4      430.11      311.19    207.26 o
   0   8   4     1261.95     1083.23    196.91 o
   1   8   4       50.94      -19.64    206.43 o
   2   8   4      866.59      744.30    194.05 o
   3   8   4      567.27      486.20    213.81 o
   4   8   4       60.91       58.10    210.60 o
   5   8   4      637.40      557.51    192.50 o
   6   8   4      696.54      724.41    228.34 o
   7   8   4      687.61      651.20    224.65 o
   8   8   4     1882.77     1806.45    233.69 o
   9   8   4      182.20      231.91    207.74 o
  10   8   4     1534.06     1433.71    254.05 o
  11   8   4       12.69      -37.26    285.00 o
  12   8   4      751.62      672.15    257.15 o
  13   8   4       24.23       21.19    192.86 o
  14   8   4      598.78      545.72    193.57 o
  15   8   4       40.58       93.22    191.67 o
  16   8   4      318.34      389.41    190.84 o
  17   8   4      148.04       93.69    233.69 o
  18   8   4      504.61      339.89    182.74 o
  19   8   4      116.66       97.38    203.10 o
  20   8   4      394.93      343.58    236.67 o
  21   8   4       52.93       48.57    244.65 o
  22   8   4      171.74      231.79    220.60 o
  23   8   4       26.39       14.05    202.03 o
  24   8   4      301.41      215.12    288.93 o
  25   8   4       17.72       -8.45    289.05 o
 -25   9   4      358.14      563.46    310.00 o
 -24   9   4      799.56      696.44    243.46 o
 -23   9   4      720.08      606.91    309.53 o
 -22   9   4      907.40     1092.99    239.53 o
 -21   9   4      980.13     1118.35    241.43 o
 -20   9   4      861.87      775.25    225.00 o
 -19   9   4     1214.22     1238.11    259.29 o
 -18   9   4     1258.33     1253.94    259.65 o
 -17   9   4     2293.93     2563.84    232.03 o
 -16   9   4     1896.74     1768.95    231.67 o
 -15   9   4     3155.29     3330.52    234.88 o
 -14   9   4     1900.75     1901.69    205.72 o
 -13   9   4     3241.23     3523.97    267.74 o
 -12   9   4     3033.56     2808.25    211.91 o
 -11   9   4     4322.12     4669.23    273.34 o
 -10   9   4     2157.60     2117.53    312.62 o
  -9   9   4     3366.89     3515.28    301.31 o
  -8   9   4     1902.53     1699.67    279.88 o
  -7   9   4     2397.26     2462.41    200.36 o
  -6   9   4     3548.96     3422.66    231.55 o
  -5   9   4     4918.68     4609.35    222.26 o
  -4   9   4     2574.63     2500.87    227.15 o
  -3   9   4     6816.13     6293.42    227.15 o
  -2   9   4     1136.54     1053.23    217.74 o
  -1   9   4     4638.85     4563.39    228.69 o
   0   9   4     1597.04     1531.45    214.05 o
   1   9   4     7251.95     7085.33    242.98 o
   2   9   4     1193.34     1074.30    220.00 o
   3   9   4    10918.59    10634.07    259.29 o
   4   9   4      892.44      975.01    189.53 o
   5   9   4     9502.81     9391.79    255.12 o
   6   9   4      528.89      335.36    257.98 o
   7   9   4     3878.79     4267.79    281.31 o
   8   9   4     1075.82      985.25    242.03 o
   9   9   4     3299.66     3514.69    252.98 o
  10   9   4     1595.29     1509.78    283.10 o
  11   9   4     4977.32     5441.38    329.29 o
  12   9   4       85.91       50.60    166.67 o
  13   9   4     3317.60     3529.33    207.03 o
  14   9   4       18.24       83.10    191.67 o
  15   9   4     1420.03     1489.78    187.38 o
  16   9   4      269.54      159.29    165.84 o
  17   9   4     2387.18     2431.46    177.38 o
  18   9   4       76.71      157.14    181.19 o
  19   9   4     3022.40     3033.02    232.38 o
  20   9   4       34.55      -20.60    201.55 o
  21   9   4     2607.61     2445.75    258.46 o
  22   9   4       25.72     -128.22    248.10 o
  23   9   4     1267.93     1042.87    294.53 o
 -23  10   4      514.32      309.05    269.41 o
 -22  10   4      646.42      670.96    309.29 o
 -21  10   4      305.57      248.34    237.50 o
 -20  10   4     1077.63     1005.49    241.07 o
 -19  10   4      443.39      271.07    264.65 o
 -18  10   4     1237.55     1408.47    267.74 o
 -17  10   4      877.22      936.08    199.88 o
 -16  10   4     1372.12     1395.73    202.50 o
 -15  10   4     1260.53     1429.19    223.81 o
 -14  10   4     1627.97     1869.31    226.67 o
 -13  10   4     1250.44     1305.02    199.65 o
 -12  10   4     2481.63     2756.82    261.31 o
 -11  10   4     1425.76     1192.28    257.98 o
 -10  10   4     2987.94     2960.99    269.17 o
  -9  10   4      382.90      428.22    241.19 o
  -8  10   4     2236.91     3083.25    262.98 o
  -7  10   4     1002.07     1103.59    273.10 o
  -6  10   4     2776.35     3021.47    261.19 o
  -5  10   4     1292.09     1236.68    245.36 o
  -4  10   4     4359.74     4328.63    249.29 o
  -3  10   4     2009.14     2048.48    256.79 o
  -2  10   4     6264.55     6435.08    274.88 o
  -1  10   4     1516.46     1568.23    261.43 o
   0  10   4     4390.87     4519.58    266.31 o
   1  10   4      565.70      669.29    247.50 o
   2  10   4     4220.60     4523.39    265.48 o
   3  10   4     1003.43     1072.16    251.67 o
   4  10   4     7109.31     7242.71    278.93 o
   5  10   4      575.22      502.51    268.57 o
   6  10   4     3667.70     4054.93    280.00 o
   7  10   4      879.67      831.32    265.12 o
   8  10   4     1738.51     1717.64    247.03 o
   9  10   4     1458.63     1440.61    285.84 o
  10  10   4     5365.57     5831.15    320.24 o
  11  10   4      651.15      579.89    239.77 o
  12  10   4     3202.58     3267.07    195.48 o
  13  10   4      509.04      697.39    206.19 o
  14  10   4     2528.43     2270.27    217.62 o
  15  10   4       45.15      134.88    205.24 o
  16  10   4     2037.49     1999.07    176.67 o
  17  10   4        8.37      170.95    218.10 o
  18  10   4     1124.85     1223.94    223.69 o
  19  10   4       54.80       26.79    221.19 o
  20  10   4     1366.49     1185.61    209.76 o
  21  10   4       15.12       79.76    220.96 o
  22  10   4      689.42      616.44    241.31 o
 -21  11   4      117.37      191.31    303.69 o
 -20  11   4      327.42      303.81    304.17 o
 -19  11   4      102.80      -55.24    302.03 o
 -18  11   4      407.43      412.03    302.15 o
 -17  11   4       48.20      118.69    301.08 o
 -16  11   4      607.30      587.27    302.03 o
 -15  11   4      242.26      318.34    233.46 o
 -14  11   4      817.72      654.18    252.98 o
 -13  11   4      869.70      745.60    197.50 o
 -12  11   4      397.47      491.67    249.88 o
 -11  11   4      948.24      833.11    198.34 o
 -10  11   4      280.51      265.48    195.48 o
  -9  11   4      859.21      906.08    227.74 o
  -8  11   4      483.19      460.60    278.81 o
  -7  11   4      929.98      927.39    270.00 o
  -6  11   4      206.81      187.50    225.72 o
  -5  11   4      949.48      915.37    243.34 o
  -4  11   4      563.76      446.55    249.17 o
  -3  11   4     1272.73     1259.30    236.91 o
  -2  11   4      682.27      697.27    251.55 o
  -1  11   4     1936.53     2119.91    250.84 o
   0  11   4      524.96      541.55    242.62 o
   1  11   4     2326.85     2370.63    251.19 o
   2  11   4      756.12      666.32    250.12 o
   3  11   4     2871.37     2719.80    220.00 o
   4  11   4      112.19      122.14    246.43 o
   5  11   4     1568.23     1647.28    260.48 o
   6  11   4      150.71       39.88    245.00 o
   7  11   4     1454.18     1239.42    215.12 o
   8  11   4       15.87      -24.88    260.36 o
   9  11   4      551.39      637.15    240.96 o
  10  11   4       51.31       88.33    181.79 o
  11  11   4      956.24      929.30    208.10 o
  12  11   4        3.47       15.12    181.43 o
  13  11   4     1385.82     1586.33    281.79 o
  14  11   4      306.25      370.60    222.03 o
  15  11   4      969.40     1037.99    287.27 o
  16  11   4       17.98      -73.81    285.84 o
  17  11   4      515.42      683.22    287.50 o
  18  11   4       12.99      102.14    218.69 o
  19  11   4      231.34      178.81    205.72 o
 -18  12   4      674.97      718.22    305.00 o
 -17  12   4      995.90     1045.73    305.24 o
 -16  12   4      897.56      617.87    304.53 o
 -15  12   4      957.72      759.53    218.57 o
 -14  12   4     1203.88     1375.85    304.53 o
 -13  12   4     1235.24     1190.49    239.29 o
 -12  12   4     1648.56     1668.83    265.48 o
 -11  12   4     1197.77     1256.80    304.17 o
 -10  12   4     2124.21     2384.32    267.38 o
  -9  12   4      846.23      858.23    302.74 o
  -8  12   4     2353.70     2520.03    298.22 o
  -7  12   4      645.94      573.22    248.81 o
  -6  12   4     2668.68     2826.70    282.74 o
  -5  12   4      499.25      507.86    234.65 o
  -4  12   4     2826.56     2814.68    247.50 o
  -3  12   4      449.10      410.24    244.05 o
  -2  12   4     2393.71     2318.36    236.19 o
  -1  12   4      613.32      619.65    250.60 o
   0  12   4     3924.77     4063.51    276.91 o
   1  12   4      653.05      583.34    245.60 o
   2  12   4     5001.64     4978.16    275.84 o
   3  12   4      683.63      618.70    244.53 o
   4  12   4     4249.28     4166.96    269.17 o
   5  12   4      466.04      504.89    248.93 o
   6  12   4     3972.46     4036.24    275.96 o
   7  12   4      353.73      291.43    260.60 o
   8  12   4     3369.89     3773.03    317.62 o
   9  12   4      162.81      -28.10    272.15 o
  10  12   4     3120.49     3399.93    298.46 o
  11  12   4      125.25       95.00    248.22 o
  12  12   4     2538.54     2500.87    233.34 o
  13  12   4      191.60      130.72    287.38 o
  14  12   4     1467.48     1468.47    255.72 o
  15  12   4      105.66       51.67    250.96 o
  16  12   4     1207.30     1254.78    209.88 o
  17  12   4      173.51      208.81    242.38 o
 -14  13   4        8.58     -123.22    256.43 o
 -13  13   4       12.16      110.95    295.96 o
 -12  13   4        3.21      -19.76    208.46 o
 -11  13   4        0.01      -59.29    295.00 o
 -10  13   4       20.35       31.19    295.24 o
  -9  13   4       46.38       94.76    336.67 o
  -8  13   4       15.63      -21.79    309.29 o
  -7  13   4      195.22      151.91    321.67 o
  -6  13   4        9.69       48.45    317.86 o
  -5  13   4       73.90       75.95    298.46 o
  -4  13   4        2.34       71.79    304.88 o
  -3  13   4        0.14      -98.57    287.38 o
  -2  13   4        0.18      -36.55    294.77 o
  -1  13   4       24.32       11.07    293.46 o
   0  13   4       18.58       61.19    284.41 o
   1  13   4       26.30       -4.88    301.55 o
   2  13   4        6.25       55.12    302.62 o
   3  13   4       14.28       16.07    315.60 o
   4  13   4        0.59      -73.22    292.03 o
   5  13   4        0.16       37.02    264.29 o
   6  13   4        1.43      115.00    302.50 o
   7  13   4       53.09       91.79    308.46 o
   8  13   4        8.05       -6.55    323.34 o
   9  13   4       19.21       71.07    283.69 o
  10  13   4        6.85      102.74    283.22 o
  11  13   4        8.62       -9.64    247.50 o
  12  13   4        9.16      -82.26    221.79 o
  13  13   4        0.10     -194.88    237.26 o
  -8  14   4     1244.47     1154.78    387.03 o
  -7  14   4      646.20      563.34    286.19 o
  -6  14   4     1128.04     1094.90    330.96 o
  -5  14   4     1089.46      888.94    299.65 o
  -4  14   4     1336.36     1314.66    320.72 o
  -3  14   4      952.55      889.18    297.38 o
  -2  14   4     1896.06     1829.55    320.84 o
  -1  14   4      330.27      307.03    291.67 o
   0  14   4     1622.15     1641.33    315.60 o
   1  14   4      422.69      370.12    300.60 o
   2  14   4     1530.92     1551.93    307.62 o
   3  14   4      635.34      416.67    312.50 o
   4  14   4     1680.98     1575.50    318.10 o
   5  14   4      317.71      243.93    256.55 o
   6  14   4     1596.49     1597.40    329.41 o
   7  14   4      177.06      304.41    358.70 o
 -32   1   5      770.59      762.51    283.10 o
 -31   1   5      182.25      234.05    298.93 o
 -30   1   5     1341.20     1416.69    293.58 o
 -29   1   5      288.60      236.55    246.55 o
 -28   1   5     1581.81     1678.12    258.81 o
 -27   1   5      998.03      930.61    255.24 o
 -26   1   5     1852.45     1927.88    227.98 o
 -25   1   5      867.84      801.20    254.53 o
 -24   1   5     4107.43     4365.41    279.77 o
 -23   1   5     3007.74     3096.47    269.77 o
 -22   1   5     4629.06     6936.88    289.41 o
 -21   1   5     3452.25     3420.76    214.65 o
 -20   1   5     4018.80     3718.98    234.88 o
 -19   1   5     5991.35     5791.50    247.15 o
 -18   1   5     8453.98     7682.72    239.53 o
 -17   1   5     5529.18     5061.49    227.50 o
 -16   1   5     7670.88     6781.99    249.29 o
 -15   1   5    10320.00     9641.91    255.48 o
 -14   1   5    10057.61     9750.25    282.62 o
 -13   1   5    10335.12    10450.02    289.29 o
 -12   1   5     9946.47     9838.22    279.65 o
 -11   1   5     6939.05     6574.49    260.12 o
 -10   1   5    19535.98    19958.12    337.03 o
  -9   1   5    23989.81    23115.06    343.46 o
  -8   1   5    25322.21    24481.75    354.05 o
  -7   1   5    24886.95    24885.56    375.84 o
  -6   1   5    11119.79    10531.21    320.84 o
  -5   1   5    36710.14    37170.72    403.93 o
  -4   1   5     1211.05      973.11    256.07 o
  -3   1   5    34931.37    36771.67    424.29 o
  -2   1   5      374.44      276.91    225.36 o
  -1   1   5    54906.11    58427.07    453.58 o
   0   1   5     3804.97     3869.93    286.67 o
   1   1   5    24722.54    25970.10    358.93 o
   2   1   5     5300.23     5802.34    283.69 o
   3   1   5    51327.62    57011.22    433.10 o
   4   1   5    14417.67    16394.62    297.74 o
   5   1   5    31679.96    33471.98    354.65 o
   6   1   5     6632.01     6464.01    227.03 o
   7   1   5    38564.27    41326.02    356.20 o
   8   1   5     9690.85    10499.18    250.72 o
   9   1   5    23537.13    23940.55    298.58 o
  10   1   5    13787.01    15004.84    261.07 o
  11   1   5    23592.50    24473.41    291.31 o
  12   1   5     4050.18     4354.34    228.22 o
  13   1   5    22606.97    22901.01    283.69 o
  14   1   5     1305.39     1210.13    210.12 o
  15   1   5    13571.87    13452.44    241.43 o
  16   1   5      109.90       64.88    176.79 o
  17   1   5    14245.59    13905.42    241.43 o
  18   1   5     1693.87     1690.14    205.00 o
  19   1   5     7625.99     7886.89    241.31 o
  20   1   5     1040.35      960.49    212.26 o
  21   1   5     4507.03     4876.85    251.19 o
  22   1   5      150.24      181.43    233.57 o
  23   1   5     5290.35     5682.22    257.74 o
  24   1   5      153.63      129.53    190.95 o
  25   1   5     4034.72     4055.41    252.74 o
  26   1   5       65.05       25.95    220.84 o
  27   1   5     2405.33     2510.03    258.57 o
  28   1   5       94.56      103.33    285.12 o
  29   1   5     1353.16     1307.64    293.81 o
  30   1   5        4.92      101.31    318.69 o
 -32   2   5        5.38      -11.19    300.36 o
 -31   2   5      186.60       40.24    292.62 o
 -30   2   5       71.48       27.62    277.50 o
 -29   2   5      406.14      561.32    298.81 o
 -28   2   5      100.89      145.12    293.58 o
 -27   2   5      287.57      354.77    230.60 o
 -26   2   5      280.11      247.15    249.17 o
 -25   2   5      221.77      190.36    257.03 o
 -24   2   5      210.36      276.55    238.93 o
 -23   2   5     1124.07     1137.75    229.76 o
 -22   2   5      599.79      539.53    256.79 o
 -21   2   5     1449.76     1533.00    260.60 o
 -20   2   5     2661.17     2529.20    226.19 o
 -19   2   5     2257.74     2227.41    227.86 o
 -18   2   5     3923.52     3741.95    217.26 o
 -17   2   5     2049.67     1891.10    206.31 o
 -16   2   5     2462.44     2580.15    235.60 o
 -15   2   5     1820.94     1680.26    235.36 o
 -14   2   5     5117.41     4979.71    233.81 o
 -13   2   5     4215.23     3976.84    231.19 o
 -12   2   5     3112.52     2887.66    239.29 o
 -11   2   5     2701.61     2374.79    225.96 o
 -10   2   5     1659.81     1178.71    224.05 o
  -9   2   5     3944.25     4008.50    245.48 o
  -8   2   5      861.12      726.08    254.77 o
  -7   2   5    11228.80    11607.29    314.65 o
  -6   2   5     9867.82    10100.01    293.93 o
  -5   2   5     5661.81     5577.93    231.31 o
  -4   2   5    17179.30    18509.77    318.93 o
  -3   2   5       43.40      -64.76    262.15 o
  -2   2   5    11123.64    11904.32    291.79 o
  -1   2   5     1764.57     1754.55    250.24 o
   0   2   5     3686.63     3595.40    250.24 o
   1   2   5     9965.13    10047.39    262.03 o
   2   2   5     5351.66     5460.31    250.00 o
   3   2   5     6321.88     6626.04    271.07 o
   4   2   5    13386.88    13732.92    297.98 o
   5   2   5      443.21      579.53    229.05 o
   6   2   5    16349.84    16862.01    282.03 o
   7   2   5     5191.24     5350.90    228.46 o
   8   2   5     1421.04     1233.11    199.29 o
   9   2   5     8848.67     9872.99    224.76 o
  10   2   5     3017.38     2800.16    223.81 o
  11   2   5     1658.93     1687.52    214.53 o
  12   2   5     1829.75     1766.33    191.67 o
  13   2   5      927.86      793.94    207.15 o
  14   2   5     7395.25     6991.76    217.15 o
  15   2   5       48.87       65.83    198.22 o
  16   2   5     1430.66     1511.81    202.98 o
  17   2   5       98.45      161.31    156.91 o
  18   2   5       77.26      144.76    176.43 o
  19   2   5       32.63       13.69    233.10 o
  20   2   5     1000.60     1103.35    236.67 o
  21   2   5      231.01      120.12    191.55 o
  22   2   5     1719.65     1854.91    241.07 o
  23   2   5      165.98      197.15    208.22 o
  24   2   5     1372.08     1349.54    239.53 o
  25   2   5       33.88       96.31    206.67 o
  26   2   5      959.11      837.27    263.22 o
  27   2   5       18.62      -10.36    260.12 o
  28   2   5      563.22      560.60    287.98 o
  29   2   5       30.95       35.24    285.60 o
 -31   3   5      121.40      124.76    290.24 o
 -30   3   5      509.79      578.34    261.67 o
 -29   3   5      322.78      231.67    295.84 o
 -28   3   5      755.98      913.70    317.74 o
 -27   3   5      399.12      301.55    251.91 o
 -26   3   5     1481.77     1588.35    237.74 o
 -25   3   5      530.28      646.79    231.91 o
 -24   3   5     2975.81     3370.76    280.24 o
 -23   3   5     1481.91     1629.07    264.53 o
 -22   3   5      628.18      692.51    252.86 o
 -21   3   5      502.16      591.32    232.38 o
 -20   3   5     3099.52     3188.14    235.24 o
 -19   3   5     2208.32     2144.43    224.41 o
 -18   3   5     5996.91     5771.98    234.05 o
 -17   3   5     3426.07     3462.19    235.24 o
 -16   3   5     6782.00     6621.52    213.34 o
 -15   3   5     3937.31     3926.12    250.36 o
 -14   3   5     8110.70     7976.53    275.00 o
 -13   3   5     4718.74     4357.79    228.81 o
 -12   3   5     7358.79     7010.81    227.98 o
 -11   3   5     6850.86     6045.32    245.00 o
 -10   3   5    22407.70    23102.56    328.58 o
  -9   3   5    15093.02    14507.09    300.72 o
  -8   3   5    14794.40    14486.50    273.93 o
  -7   3   5    15796.78    15961.04    321.55 o
  -6   3   5     1364.26     1306.09    254.65 o
  -5   3   5    19556.78    20895.99    324.65 o
  -4   3   5    46557.43    50986.74    428.93 o
  -3   3   5    21924.17    22299.22    334.77 o
  -2   3   5    39075.58    42159.48    411.79 o
  -1   3   5     6570.46     6438.30    262.03 o
   0   3   5    18135.93    18640.01    317.50 o
   1   3   5    16413.62    16315.21    319.53 o
   2   3   5    16359.37    16642.00    315.48 o
   3   3   5    21975.69    23046.37    301.19 o
   4   3   5     1271.29     1302.99    208.46 o
   5   3   5     6882.58     6436.39    253.34 o
   6   3   5     2940.48     2906.94    211.07 o
   7   3   5    18622.56    17851.30    278.46 o
   8   3   5     2131.52     2115.62    221.79 o
   9   3   5    23301.61    23337.45    291.67 o
  10   3   5     1775.72     1668.83    178.93 o
  11   3   5    12355.44    11910.75    238.81 o
  12   3   5      658.69      544.17    203.22 o
  13   3   5    11132.56    10230.73    231.19 o
  14   3   5     1916.88     1740.02    216.07 o
  15   3   5     4627.50     4465.89    220.00 o
  16   3   5      588.35      549.65    178.81 o
  17   3   5     8065.18     7614.74    215.12 o
  18   3   5       73.47      -12.74    238.93 o
  19   3   5     4382.76     4642.68    250.96 o
  20   3   5      189.37       69.41    207.86 o
  21   3   5     2167.80     2332.53    253.10 o
  22   3   5      119.34      137.14    232.50 o
  23   3   5     2417.93     2514.32    253.69 o
  24   3   5      110.63       88.57    207.50 o
  25   3   5     1545.21     1452.52    252.03 o
  26   3   5       12.48       -1.43    280.60 o
  27   3   5     1048.68     1072.04    274.65 o
  28   3   5        1.33      -16.07    262.15 o
  29   3   5      682.42      619.77    268.34 o
 -31   4   5      349.33      401.31    362.74 o
 -30   4   5      139.86      162.26    302.98 o
 -29   4   5      736.76      762.51    292.15 o
 -28   4   5      449.48      414.17    289.88 o
 -27   4   5     1246.70     1427.88    304.77 o
 -26   4   5      655.26      735.25    268.93 o
 -25   4   5     1813.43     1924.79    264.77 o
 -24   4   5     1382.29     1455.97    242.38 o
 -23   4   5     2502.72     2663.96    260.24 o
 -22   4   5     1840.68     1632.76    220.84 o
 -21   4   5     1685.15     1717.64    225.96 o
 -20   4   5     1008.68     1069.54    263.46 o
 -19   4   5     3347.58     3329.45    234.53 o
 -18   4   5     2376.90     2261.93    219.29 o
 -17   4   5     2847.82     2566.58    195.95 o
 -16   4   5     7425.88     7173.78    260.36 o
 -15   4   5     6688.08     6264.37    258.81 o
 -14   4   5     4012.72     4003.15    224.76 o
 -13   4   5     8276.98     7511.05    246.67 o
 -12   4   5     1798.89     1527.28    190.84 o
 -11   4   5    12549.31    12109.09    271.79 o
 -10   4   5     7624.42     7138.90    281.19 o
  -9   4   5    12549.81    11753.25    256.19 o
  -8   4   5    18873.16    17030.58    270.00 o
  -7   4   5     2248.41     2098.48    214.76 o
  -6   4   5     9722.91     8887.14    252.03 o
  -5   4   5     6902.72     7093.43    250.60 o
  -4   4   5    24325.93    24162.22    336.08 o
  -3   4   5    14781.35    14922.34    313.10 o
  -2   4   5     5230.17     4833.87    247.03 o
  -1   4   5     7907.19     7478.79    256.91 o
   0   4   5    19192.49    18273.81    296.91 o
   1   4   5     5516.35     5339.24    244.05 o
   2   4   5    14912.08    14954.72    298.10 o
   3   4   5    15381.91    15604.25    289.88 o
   4   4   5    23363.53    23053.87    326.67 o
   5   4   5     9018.44     8531.66    251.55 o
   6   4   5    31549.60    30948.98    327.39 o
   7   4   5     4831.09     4590.89    244.77 o
   8   4   5    11071.16    10069.89    243.69 o
   9   4   5     2683.12     2589.91    218.46 o
  10   4   5     9588.05     8993.45    230.00 o
  11   4   5     2573.00     2517.18    201.31 o
  12   4   5    13125.25    12394.09    240.84 o
  13   4   5      865.46      725.72    210.60 o
  14   4   5     7697.53     7782.36    251.91 o
  15   4   5     1415.08     1258.47    203.46 o
  16   4   5     6055.90     5881.74    231.91 o
  17   4   5     1279.30      992.51    232.38 o
  18   4   5     6348.79     6279.01    262.27 o
  19   4   5      155.92       78.57    234.29 o
  20   4   5     3884.70     3906.24    233.57 o
  21   4   5      128.96      100.72    231.67 o
  22   4   5     2508.93     2483.96    228.10 o
  23   4   5      347.44      315.96    242.74 o
  24   4   5     2038.13     2106.22    225.48 o
  25   4   5       16.17       75.36    268.57 o
  26   4   5     1336.22     1464.30    298.46 o
  27   4   5       16.30       53.45    310.36 o
  28   4   5     1081.83     1009.89    308.58 o
  29   4   5        1.24      -21.79    229.65 o
 -30   5   5      122.35       70.48    292.27 o
 -29   5   5       40.88      135.12    264.77 o
 -28   5   5      160.01      108.33    330.60 o
 -27   5   5       35.69       58.22    321.31 o
 -26   5   5      137.04       71.67    257.03 o
 -25   5   5       46.89       59.29    243.93 o
 -24   5   5      673.05      735.13    211.07 o
 -23   5   5       30.49       -6.07    240.96 o
 -22   5   5      418.75      392.15    242.27 o
 -21   5   5      388.28      496.08    227.15 o
 -20   5   5      252.72      276.79    229.88 o
 -19   5   5     1048.70     1048.11    247.03 o
 -18   5   5     1478.17     1474.42    226.19 o
 -17   5   5       37.50      -43.81    193.45 o
 -16   5   5      255.63      264.17    228.57 o
 -15   5   5      481.97      541.20    235.12 o
 -14   5   5       32.83       38.93    203.93 o
 -13   5   5     4627.73     4189.22    204.88 o
 -12   5   5       22.73       31.79    203.81 o
 -11   5   5     6730.02     5918.17    264.88 o
 -10   5   5      377.42      420.48    206.91 o
  -9   5   5     3257.90     3249.33    217.15 o
  -8   5   5     3173.51     2769.44    213.22 o
  -7   5   5      832.94      774.06    183.69 o
  -6   5   5     1166.60     1172.63    234.41 o
  -5   5   5     2615.58     2564.08    194.29 o
  -4   5   5      244.94      214.17    195.00 o
  -3   5   5     2098.96     1938.36    233.34 o
  -2   5   5     1263.75     1142.16    212.98 o
  -1   5   5     5056.62     4927.33    217.62 o
   0   5   5     2875.51     2878.01    210.24 o
   1   5   5     4543.21     4409.10    226.91 o
   2   5   5     1716.08     1749.78    208.46 o
   3   5   5     3864.60     3412.43    235.72 o
   4   5   5     1269.85     1298.83    201.43 o
   5   5   5     1410.46     1396.45    221.91 o
   6   5   5     4125.46     3838.15    216.31 o
   7   5   5     3697.55     3561.48    228.34 o
   8   5   5       64.77       38.69    217.50 o
   9   5   5     2122.35     1891.69    213.93 o
  10   5   5       82.63      143.57    209.29 o
  11   5   5     1649.01     1663.47    191.67 o
  12   5   5       24.54       19.76    217.15 o
  13   5   5      718.75      748.58    195.72 o
  14   5   5      260.86      304.88    169.65 o
  15   5   5     1077.54     1021.68    187.38 o
  16   5   5     1086.23     1067.04    230.24 o
  17   5   5     2197.77     2107.29    228.22 o
  18   5   5      726.08      638.94    231.07 o
  19   5   5     1017.86     1121.44    222.98 o
  20   5   5      584.00      622.27    257.62 o
  21   5   5      596.68      586.44    257.62 o
  22   5   5       27.21      -12.38    224.88 o
  23   5   5      301.23      280.48    236.31 o
  24   5   5       11.86      -59.29    280.48 o
  25   5   5      120.50      170.36    309.29 o
  26   5   5        4.00      -82.26    263.34 o
  27   5   5      139.67      174.53    313.58 o
  28   5   5       17.26      -15.24    294.77 o
 -29   6   5      989.40     1008.35    312.86 o
 -28   6   5      258.96      331.91    308.69 o
 -27   6   5      937.50      573.46    225.24 o
 -26   6   5      454.32      510.24    267.38 o
 -25   6   5     1623.93     1804.19    241.79 o
 -24   6   5     1014.70      851.92    306.79 o
 -23   6   5     3204.33     3336.47    317.15 o
 -22   6   5     1617.45     1523.71    229.41 o
 -21   6   5     3175.64     3361.35    307.74 o
 -20   6   5     1653.69     1905.86    301.55 o
 -19   6   5     4650.28     5049.59    315.36 o
 -18   6   5     1979.35     2089.43    268.81 o
 -17   6   5     4344.36     4502.80    275.36 o
 -16   6   5     2076.83     1970.38    206.67 o
 -15   6   5     4907.08     4692.68    273.69 o
 -14   6   5     6930.44     6799.97    280.12 o
 -13   6   5     5502.97     5068.16    234.65 o
 -12   6   5     7200.51     6905.57    225.12 o
 -11   6   5     3806.48     3283.26    202.50 o
 -10   6   5    10556.49     9783.22    254.88 o
  -9   6   5     6054.74     5712.46    227.86 o
  -8   6   5    23633.22    22194.46    281.43 o
  -7   6   5    11471.96    10059.89    233.22 o
  -6   6   5    13184.33    12430.40    245.84 o
  -5   6   5    14907.77    13978.63    286.55 o
  -4   6   5    14190.04    13637.56    273.46 o
  -3   6   5    12383.81    11773.37    279.65 o
  -2   6   5    27749.67    24977.71    295.72 o
  -1   6   5     5600.00     5455.79    237.98 o
   0   6   5    22784.37    21740.64    318.10 o
   1   6   5     3874.27     3653.14    237.50 o
   2   6   5    19589.34    18571.67    304.17 o
   3   6   5     2032.32     1923.72    207.98 o
   4   6   5    18147.85    16597.00    267.98 o
   5   6   5     3688.14     3563.74    221.19 o
   6   6   5    19923.33    18257.62    300.60 o
   7   6   5     3837.13     3599.33    212.50 o
   8   6   5    15799.42    14781.50    270.60 o
   9   6   5     3256.45     2850.16    230.12 o
  10   6   5    21086.64    19930.86    302.86 o
  11   6   5     1390.84     1303.47    212.26 o
  12   6   5    14654.73    14338.88    294.17 o
  13   6   5     1207.93     1180.02    200.60 o
  14   6   5    14162.01    13522.80    275.72 o
  15   6   5      136.87       71.79    216.91 o
  16   6   5     7543.62     7625.22    275.12 o
  17   6   5      819.15      763.22    260.60 o
  18   6   5     6590.93     6959.73    289.05 o
  19   6   5      824.49      779.65    260.48 o
  20   6   5     3489.48     3543.02    222.62 o
  21   6   5      390.13      371.20    281.55 o
  22   6   5     2618.38     2642.65    236.67 o
  23   6   5      102.66       10.24    338.34 o
  24   6   5     2057.44     2213.24    333.69 o
  25   6   5       31.81       18.45    251.55 o
  26   6   5     1468.56     1226.92    340.24 o
  27   6   5       26.67      149.88    343.46 o
 -28   7   5       10.87     -111.43    310.12 o
 -27   7   5       31.34       14.52    217.86 o
 -26   7   5        6.30      124.76    305.72 o
 -25   7   5       95.07       15.83    217.38 o
 -24   7   5        0.53       43.93    307.03 o
 -23   7   5        5.55       40.00    255.84 o
 -22   7   5        0.98       37.26    180.12 o
 -21   7   5       28.62       26.67    197.26 o
 -20   7   5        5.69       -6.67    223.22 o
 -19   7   5       63.97       34.17    256.43 o
 -18   7   5        5.05       48.33    254.65 o
 -17   7   5       39.83     -108.22    221.79 o
 -16   7   5       57.28       92.98    197.86 o
 -15   7   5      119.42       -3.45    255.96 o
 -14   7   5      364.26      451.43    265.60 o
 -13   7   5      367.32      443.34    252.50 o
 -12   7   5       56.10      126.79    187.26 o
 -11   7   5       13.46       40.36    194.17 o
 -10   7   5      330.79      243.69    191.43 o
  -9   7   5       94.18       81.07    189.29 o
  -8   7   5       61.16       34.76    206.43 o
  -7   7   5     1455.81     1418.23    222.38 o
  -6   7   5      151.56      166.19    187.74 o
  -5   7   5     2523.11     2413.96    222.26 o
  -4   7   5      276.67      327.03    210.96 o
  -3   7   5      145.97       94.17    201.19 o
  -2   7   5       64.98       80.00    183.57 o
  -1   7   5      210.40      260.36    185.36 o
   0   7   5       30.21      115.48    209.88 o
   1   7   5      158.31      233.34    211.43 o
   2   7   5       26.25       32.02    207.98 o
   3   7   5      468.74      549.29    190.60 o
   4   7   5      881.10      848.46    196.31 o
   5   7   5      425.35      370.00    205.72 o
   6   7   5      265.95      219.41    190.48 o
   7   7   5       36.23       95.48    209.05 o
   8   7   5       67.98       78.33    217.50 o
   9   7   5      164.56      178.34    194.53 o
  10   7   5        1.28       14.88    191.31 o
  11   7   5        9.09      -18.10    221.67 o
  12   7   5       52.12      -23.93    255.00 o
  13   7   5      114.70       62.02    237.74 o
  14   7   5       67.79       64.88    222.50 o
  15   7   5      299.17      166.91    246.79 o
  16   7   5      137.63      123.22    247.62 o
  17   7   5      198.78      296.91    254.65 o
  18   7   5      113.57       32.98    256.55 o
  19   7   5        6.89       -8.81    273.22 o
  20   7   5       58.88      135.36    280.72 o
  21   7   5       36.64       75.60    226.67 o
  22   7   5       34.18     -211.79    283.22 o
  23   7   5        0.98       14.40    219.41 o
  24   7   5       19.85      -26.43    246.79 o
  25   7   5        0.64      -52.02    223.57 o
  26   7   5        3.95       52.38    312.15 o
 -27   8   5      940.58       32.38    346.31 o
 -26   8   5      265.80      462.15    241.43 o
 -25   8   5     1056.46     1073.35    313.46 o
 -24   8   5      317.93      330.96    239.41 o
 -23   8   5     1584.41     1637.64    274.88 o
 -22   8   5     1119.73     1220.85    304.41 o
 -21   8   5     1847.21     1946.22    230.24 o
 -20   8   5     1376.76     1509.07    226.67 o
 -19   8   5     1683.67     1699.90    188.22 o
 -18   8   5     2066.25     2093.96    229.65 o
 -17   8   5     1976.07     2105.98    229.88 o
 -16   8   5     3742.06     3917.55    269.53 o
 -15   8   5     2562.44     2610.75    192.03 o
 -14   8   5     3610.87     3913.86    269.53 o
 -13   8   5     6006.08     6120.68    226.07 o
 -12   8   5     3405.63     3533.74    296.31 o
 -11   8   5     5144.36     5121.14    299.05 o
 -10   8   5     5517.77     5498.40    263.34 o
  -9   8   5     3708.28     3466.59    246.43 o
  -8   8   5     4521.09     4211.48    210.24 o
  -7   8   5     3483.86     3265.28    202.03 o
  -6   8   5     5544.14     5305.19    234.76 o
  -5   8   5     5265.45     4779.94    240.36 o
  -4   8   5    10279.64     9492.74    224.05 o
  -3   8   5     3502.43     3329.69    225.96 o
  -2   8   5     9713.37     9391.19    253.81 o
  -1   8   5     3445.67     3278.85    227.62 o
   0   8   5     9196.69     8677.61    238.10 o
   1   8   5     3679.50     3544.93    226.67 o
   2   8   5     4814.92     4578.87    230.12 o
   3   8   5     5998.04     5859.36    237.38 o
   4   8   5     3822.34     3618.86    224.65 o
   5   8   5     2102.91     1977.05    196.67 o
   6   8   5     6201.63     6053.53    241.55 o
   7   8   5      958.85      918.94    219.76 o
   8   8   5     7084.55     6953.90    254.05 o
   9   8   5     2399.90     2187.53    247.27 o
  10   8   5     7321.08     7325.57    278.10 o
  11   8   5     1044.06      922.39    223.81 o
  12   8   5     6474.05     6769.85    320.00 o
  13   8   5      902.42      879.30    257.27 o
  14   8   5     4159.24     4368.99    291.43 o
  15   8   5      965.72     1058.35    196.31 o
  16   8   5     3622.08     3783.14    184.05 o
  17   8   5      448.55      414.65    192.03 o
  18   8   5     3354.02     3541.24    247.03 o
  19   8   5      101.32       89.76    190.36 o
  20   8   5     3304.31     3531.95    244.29 o
  21   8   5       13.65      -39.76    281.43 o
  22   8   5     2380.61     2300.15    231.31 o
  23   8   5      103.37       87.74    246.91 o
  24   8   5     1528.71     1605.85    256.19 o
 -25   9   5       66.00       -3.21    326.67 o
 -24   9   5      405.60      428.82    238.34 o
 -23   9   5      229.82      200.84    267.27 o
 -22   9   5      567.06      632.15    307.27 o
 -21   9   5      589.64      643.22    238.81 o
 -20   9   5      586.07      631.08    203.34 o
 -19   9   5      394.25      400.72    197.50 o
 -18   9   5      879.02      858.46    199.88 o
 -17   9   5      689.02      677.15    200.00 o
 -16   9   5      801.37      849.18    254.53 o
 -15   9   5      972.93      982.04    256.55 o
 -14   9   5      431.54      455.48    253.10 o
 -13   9   5     1229.84     1271.45    223.10 o
 -12   9   5      991.63      894.30    274.77 o
 -11   9   5     1938.67     2002.17    315.84 o
 -10   9   5     2063.57     2073.72    281.79 o
  -9   9   5     2125.18     2070.03    275.48 o
  -8   9   5     2051.09     1947.64    242.38 o
  -7   9   5     1564.25     1444.30    259.88 o
  -6   9   5     2775.61     2662.06    236.79 o
  -5   9   5     2887.62     2891.47    207.62 o
  -4   9   5     2438.98     2380.98    224.29 o
  -3   9   5     3851.15     3755.53    208.10 o
  -2   9   5     2520.37     2438.48    216.79 o
  -1   9   5     3574.36     3335.16    211.07 o
   0   9   5     1073.47     1114.54    207.74 o
   1   9   5     1506.54     1483.11    194.17 o
   2   9   5      518.62      569.06    202.98 o
   3   9   5      584.58      519.53    191.55 o
   4   9   5     1866.32     1799.07    250.12 o
   5   9   5     2619.16     5648.17    263.93 o
   6   9   5      724.41      640.13    228.22 o
   7   9   5     1811.28     1747.28    274.29 o
   8   9   5     1865.66     1847.41    256.19 o
   9   9   5     2268.96     2409.56    280.60 o
  10   9   5      467.45      381.79    265.72 o
  11   9   5     2667.59     2938.97    290.12 o
  12   9   5      166.27      171.31    213.69 o
  13   9   5     1488.40     1468.59    170.95 o
  14   9   5      146.37      252.62    234.53 o
  15   9   5     1308.86     1382.40    238.93 o
  16   9   5       46.54       -6.43    235.60 o
  17   9   5      662.35      516.20    237.38 o
  18   9   5       65.89      206.91    231.31 o
  19   9   5      991.36     1010.97    223.22 o
  20   9   5       47.62       32.38    217.38 o
  21   9   5      767.85      754.06    222.26 o
  22   9   5      155.04      -37.26    285.96 o
  23   9   5      402.52      406.67    312.03 o
 -23  10   5      259.39      276.43    305.48 o
 -22  10   5      207.95      174.41    307.03 o
 -21  10   5      495.44      505.72    264.53 o
 -20  10   5      262.52      311.31    234.88 o
 -19  10   5      647.31      756.68    236.79 o
 -18  10   5      308.35      463.58    302.98 o
 -17  10   5      888.12      930.13    254.53 o
 -16  10   5      650.76      554.89    255.72 o
 -15  10   5     1053.13     1177.40    183.45 o
 -14  10   5     1308.69     1337.40    221.67 o
 -13  10   5     1525.80     1492.16    185.00 o
 -12  10   5     2142.77     2301.58    226.43 o
 -11  10   5     1102.63     1029.42    292.38 o
 -10  10   5     2770.52     4084.46    275.00 o
  -9  10   5      911.54      851.92    256.91 o
  -8  10   5     2708.93     2463.60    230.48 o
  -7  10   5     1484.23     1451.21    267.74 o
  -6  10   5     1833.87     1951.57    258.46 o
  -5  10   5     2241.19     2120.62    238.46 o
  -4  10   5     2448.33     2573.84    263.34 o
  -3  10   5     1616.79     1469.30    250.72 o
  -2  10   5     3537.27     3408.62    239.17 o
  -1  10   5      744.42      775.84    246.19 o
   0  10   5     3806.56     3929.93    260.36 o
   1  10   5     1326.79     1248.23    257.50 o
   2  10   5     5177.80     5301.50    264.53 o
   3  10   5     1422.79     1300.14    230.72 o
   4  10   5     6171.71     8283.44    260.12 o
   5  10   5     1101.00     1123.35    270.12 o
   6  10   5     5408.94     5308.64    248.34 o
   7  10   5      474.23      476.08    261.91 o
   8  10   5     2151.39     2363.60    269.05 o
   9  10   5      445.87      444.89    230.60 o
  10  10   5     1002.89     1008.47    241.43 o
  11  10   5       71.58      -22.02    280.00 o
  12  10   5     1931.52     2137.65    201.91 o
  13  10   5      201.77      157.14    191.43 o
  14  10   5     1667.01     1671.69    200.12 o
  15  10   5      327.07      160.36    195.84 o
  16  10   5     1459.36     1517.52    249.41 o
  17  10   5       63.26     -113.45    282.98 o
  18  10   5     1490.19     1453.47    290.24 o
  19  10   5        1.52     -198.10    249.29 o
  20  10   5     1118.67     1126.80    228.57 o
  21  10   5        0.78      -97.86    253.69 o
 -21  11   5      470.78      632.87    331.67 o
 -20  11   5      480.08      326.55    305.96 o
 -19  11   5      524.04      412.98    303.34 o
 -18  11   5      638.19      623.94    301.91 o
 -17  11   5      819.54      789.89    235.84 o
 -16  11   5     1129.19     1230.97    304.17 o
 -15  11   5     1320.32     1401.09    306.19 o
 -14  11   5     1437.75     1586.69    236.67 o
 -13  11   5     1576.00     1515.02    257.03 o
 -12  11   5     1648.05     1581.21    224.05 o
 -11  11   5     2009.95     2240.15    256.55 o
 -10  11   5     1296.08     1327.64    295.60 o
  -9  11   5     2929.89     2970.28    289.17 o
  -8  11   5      490.03      533.34    245.36 o
  -7  11   5     1778.52     1845.14    230.00 o
  -6  11   5      799.27      836.32    257.15 o
  -5  11   5     1301.28     1318.95    245.12 o
  -4  11   5     1673.45     1702.76    264.17 o
  -3  11   5     2583.83     2538.01    253.34 o
  -2  11   5     2063.85     2115.98    252.74 o
  -1  11   5     4374.75     4466.73    271.55 o
   0  11   5     1276.33     1264.54    249.05 o
   1  11   5     4473.37     4701.97    271.31 o
   2  11   5     1007.07      968.82    219.41 o
   3  11   5     3074.12     3348.62    237.74 o
   4  11   5     1289.82     1489.90    257.62 o
   5  11   5     3756.91     3812.07    221.19 o
   6  11   5      512.78      532.03    251.07 o
   7  11   5     2092.11     2266.93    269.17 o
   8  11   5      456.58      420.12    227.38 o
   9  11   5     2535.44     2488.72    250.36 o
  10  11   5      296.28      251.91    219.76 o
  11  11   5     3305.69     3219.69    251.19 o
  12  11   5      511.33      410.48    286.67 o
  13  11   5     2079.43     2142.05    209.53 o
  14  11   5      331.96      325.60    247.38 o
  15  11   5     1103.41      956.20    289.29 o
  16  11   5      279.79      213.81    285.24 o
  17  11   5     1071.70     1007.28    224.29 o
  18  11   5      363.68      161.07    204.76 o
  19  11   5     1506.79     1362.52    253.10 o
 -18  12   5       47.26      -25.83    241.67 o
 -17  12   5      224.12      263.81    258.34 o
 -16  12   5        7.61      102.74    208.81 o
 -15  12   5      160.65      289.41    296.79 o
 -14  12   5       28.91       31.19    229.88 o
 -13  12   5      131.35        0.00    295.84 o
 -12  12   5       53.02      101.43    294.65 o
 -11  12   5       83.06       50.00    254.88 o
 -10  12   5       40.01       83.22    296.19 o
  -9  12   5      275.46      267.38    336.31 o
  -8  12   5       87.41       84.64    274.53 o
  -7  12   5      176.40      163.34    224.76 o
  -6  12   5       65.70      127.74    239.05 o
  -5  12   5      148.75      151.43    261.91 o
  -4  12   5       76.85       73.81    253.10 o
  -3  12   5      547.95      532.75    229.76 o
  -2  12   5      195.74      168.69    238.46 o
  -1  12   5      286.52      314.53    238.81 o
   0  12   5       70.59       96.55    243.46 o
   1  12   5      144.01      144.29    236.55 o
   2  12   5      233.70      258.93    236.79 o
   3  12   5       16.65       30.00    235.24 o
   4  12   5      172.73      223.22    235.84 o
   5  12   5       53.33       35.12    234.65 o
   6  12   5      148.80       84.64    272.38 o
   7  12   5       37.49       56.55    301.79 o
   8  12   5      176.60      160.84    307.27 o
   9  12   5       28.85      -50.24    258.81 o
  10  12   5      165.07      302.74    244.77 o
  11  12   5      110.31      151.55    242.15 o
  12  12   5      387.88      344.17    248.57 o
  13  12   5       35.16     -193.57    220.48 o
  14  12   5      209.28      281.91    283.81 o
  15  12   5       10.43     -214.88    286.31 o
 -14  13   5      851.03      753.10    269.65 o
 -13  13   5      686.12      605.48    302.03 o
 -12  13   5      864.90      886.80    300.96 o
 -11  13   5      900.02      864.89    300.96 o
 -10  13   5      908.34     1165.85    300.12 o
  -9  13   5     1138.33     1175.97    360.36 o
  -8  13   5     1249.15     1332.76    341.55 o
  -7  13   5     1305.81     1336.80    327.62 o
  -6  13   5     1722.26     1519.42    288.46 o
  -5  13   5     1874.37     1815.62    287.38 o
  -4  13   5     1191.47     1134.90    274.41 o
  -3  13   5     1879.73     2024.07    299.05 o
  -2  13   5      925.32      998.70    292.50 o
  -1  13   5     1744.68     1858.95    296.55 o
   0  13   5      968.86     1041.56    301.67 o
   1  13   5     2376.25     2544.20    298.81 o
   2  13   5     1127.33     1050.97    301.91 o
   3  13   5     2626.73     2755.99    309.29 o
   4  13   5     1036.86      891.20    312.39 o
   5  13   5     3037.85     3048.49    312.15 o
   6  13   5      501.23      418.70    309.29 o
   7  13   5     2662.46     2717.42    332.62 o
   8  13   5      277.09      219.53    312.62 o
   9  13   5     2159.26     2198.84    354.17 o
  10  13   5      341.29      151.43    251.31 o
  11  13   5     1506.26     1541.92    293.22 o
  12  13   5      281.93      232.38    238.46 o
  -7  14   5      146.43      262.50    358.22 o
  -6  14   5       58.02     1615.62    332.50 o
  -5  14   5      156.16      159.05    299.17 o
  -4  14   5       48.32       89.64    288.34 o
  -3  14   5      101.28      146.19    316.67 o
  -2  14   5       60.18       89.52    286.67 o
  -1  14   5       69.49       35.24    304.88 o
   0  14   5       47.26       43.10    284.41 o
   1  14   5       30.96       66.19    284.65 o
   2  14   5       62.44       75.83    294.41 o
   3  14   5       10.09      -25.60    293.46 o
   4  14   5       42.08      134.05    303.93 o
   5  14   5       36.07      -18.93    322.27 o
 -32   0   6       92.73      130.95    340.96 o
 -31   0   6     1193.20     4113.51    276.91 o
 -30   0   6       70.35       10.00    302.27 o
 -29   0   6     2329.18     2778.49    313.22 o
 -28   0   6      492.88      632.39    250.36 o
 -27   0   6     2450.03     2389.20    231.07 o
 -26   0   6      924.23      921.56    256.43 o
 -25   0   6     1545.81     1464.19    258.93 o
 -24   0   6      620.86      695.13    255.84 o
 -23   0   6     3844.74     3798.98    273.34 o
 -22   0   6     3136.50     3104.92    238.81 o
 -21   0   6     3304.56     3429.81    272.74 o
 -20   0   6     3566.03     3438.26    232.74 o
 -19   0   6     8057.21     7484.38    237.62 o
 -18   0   6     4784.10     4773.16    245.60 o
 -17   0   6    10438.30    10107.51    252.74 o
 -16   0   6     4807.45     4477.80    250.00 o
 -15   0   6    10240.66     9756.56    277.27 o
 -14   0   6     6576.18     6130.91    260.12 o
 -13   0   6    14568.30    14034.11    300.48 o
 -12   0   6    17566.07    17298.80    317.86 o
 -11   0   6    12362.92    11076.69    245.72 o
 -10   0   6    27265.00    25458.79    309.89 o
  -9   0   6    12543.13    11818.37    242.03 o
  -8   0   6    34681.50    33808.42    385.72 o
  -7   0   6    26874.76    24839.97    333.81 o
  -6   0   6    20341.97    19520.37    332.62 o
  -5   0   6    17353.23    17396.42    308.69 o
  -4   0   6    11171.98    10444.90    265.96 o
  -3   0   6    15008.72    14495.31    255.48 o
  -2   0   6     3721.31     3294.92    262.62 o
  -1   0   6     5995.22     5718.77    274.17 o
   0   0   6    11566.56    12719.09    297.38 o
   1   0   6     3864.40     3875.65    194.88 o
   2   0   6    43048.06    45412.02    397.51 o
   3   0   6    27233.04    28974.07    323.81 o
   4   0   6    51819.46    54905.00    417.62 o
   5   0   6    32206.86    36029.04    354.77 o
   6   0   6    13354.92    13208.39    277.15 o
   7   0   6    12152.10    13058.15    273.34 o
   8   0   6    11416.17    11235.74    259.53 o
   9   0   6    17194.12    17808.21    283.58 o
  10   0   6    25040.50    24284.13    276.19 o
  11   0   6     7891.46     7894.51    211.31 o
  12   0   6    14899.31    14275.31    261.43 o
  13   0   6     7304.42     6872.47    232.15 o
  14   0   6    13376.16    13386.60    225.00 o
  15   0   6      350.64      336.55    162.98 o
  16   0   6    12621.94    12464.57    249.53 o
  17   0   6     2318.93     2285.39    173.22 o
  18   0   6     7854.69     7962.84    214.65 o
  19   0   6     4884.46     4680.06    214.05 o
  20   0   6     3493.93     3371.47    206.79 o
  21   0   6      907.96      909.65    236.67 o
  22   0   6     5664.62     6042.58    257.27 o
  23   0   6      796.35      808.58    236.31 o
  24   0   6     4411.06     4272.44    210.48 o
  25   0   6      469.76      373.10    235.84 o
  26   0   6     2581.12     2640.27    245.36 o
  27   0   6      237.28      252.98    281.91 o
  28   0   6     1902.69     1787.40    294.77 o
  29   0   6      161.25      167.03    246.31 o
 -32   1   6       70.35      200.00    342.86 o
 -31   1   6        2.30      101.43    297.86 o
 -30   1   6      121.77      167.26    300.60 o
 -29   1   6        0.56       39.88    298.93 o
 -28   1   6      389.61      454.17    259.65 o
 -27   1   6       70.19       60.60    251.43 o
 -26   1   6       83.46      119.53    249.41 o
 -25   1   6        9.64        0.12    217.15 o
 -24   1   6       53.73       60.72    252.74 o
 -23   1   6       86.08       45.36    234.53 o
 -22   1   6       51.51       15.60    256.07 o
 -21   1   6      333.93      273.10    237.50 o
 -20   1   6      818.22      676.08    195.72 o
 -19   1   6     1624.85     1517.76    223.46 o
 -18   1   6      429.41      450.24    199.17 o
 -17   1   6     1086.48     1042.39    225.96 o
 -16   1   6      396.43      360.36    214.17 o
 -15   1   6      648.84      557.27    230.12 o
 -14   1   6      112.34      143.34    208.34 o
 -13   1   6     1435.54     1485.14    215.36 o
 -12   1   6     1089.82      955.85    213.34 o
 -11   1   6      960.74      859.30    202.26 o
 -10   1   6     2343.81     2180.03    235.36 o
  -9   1   6     1562.77     1307.52    249.41 o
  -8   1   6     4255.06     3993.39    266.31 o
  -7   1   6     4242.28     4188.03    238.81 o
  -6   1   6       16.49       52.62    188.81 o
  -5   1   6     6339.05     6374.13    259.65 o
  -4   1   6      225.82      154.64    224.29 o
  -3   1   6     1756.97     1747.28    195.60 o
  -2   1   6      431.44      423.46    245.48 o
  -1   1   6     7952.62     8557.25    281.91 o
   0   1   6     3337.23     3394.81    216.79 o
   1   1   6     9441.25    10104.77    263.10 o
   2   1   6      422.34      578.70    211.43 o
   3   1   6     1101.58      918.70    233.69 o
   4   1   6     2141.65     2495.27    185.84 o
   5   1   6     2223.66     2030.86    211.43 o
   6   1   6     4355.98     4371.84    203.81 o
   7   1   6       35.56       26.67    176.43 o
   8   1   6     2792.32     2749.80    222.38 o
   9   1   6      189.86      229.65    184.41 o
  10   1   6        6.96       39.64    170.12 o
  11   1   6       79.26      154.05    206.43 o
  12   1   6      117.90      146.31    166.43 o
  13   1   6     1708.52     1776.93    175.36 o
  14   1   6       57.81      101.43    198.34 o
  15   1   6     1407.10     1392.28    185.12 o
  16   1   6      802.64      760.13    197.98 o
  17   1   6       47.36       17.38    158.81 o
  18   1   6      654.44      619.41    206.55 o
  19   1   6      236.00      154.76    235.60 o
  20   1   6       23.53        1.90    208.34 o
  21   1   6      225.66      222.62    232.98 o
  22   1   6      147.70       79.64    207.50 o
  23   1   6      171.49      110.60    234.53 o
  24   1   6       88.00      -38.69    234.29 o
  25   1   6      163.43      205.60    233.81 o
  26   1   6        0.39       51.31    247.03 o
  27   1   6      139.82      156.43    252.98 o
  28   1   6       30.12      -23.33    283.10 o
  29   1   6      162.30      136.67    232.86 o
 -31   2   6      817.68      820.37    302.50 o
 -30   2   6      140.80      158.57    298.69 o
 -29   2   6     1255.76     1452.64    251.91 o
 -28   2   6      331.71      506.20    298.69 o
 -27   2   6     1359.97     1401.57    238.34 o
 -26   2   6      379.39      320.12    233.10 o
 -25   2   6     2876.24     3014.68    233.57 o
 -24   2   6      620.38      583.10    234.05 o
 -23   2   6     6281.48     6358.42    287.50 o
 -22   2   6      514.14      523.10    255.84 o
 -21   2   6     3944.88     3941.72    271.43 o
 -20   2   6     1936.71     1868.48    209.17 o
 -19   2   6     5316.50     4922.45    220.96 o
 -18   2   6     3978.97     3708.98    237.98 o
 -17   2   6     8320.45     8172.96    264.65 o
 -16   2   6     4114.36     4030.41    243.46 o
 -15   2   6    12484.73    12079.44    286.08 o
 -14   2   6     5166.13     4922.56    244.41 o
 -13   2   6    14178.80    12663.62    282.62 o
 -12   2   6     4487.32     4267.91    255.72 o
 -11   2   6     9731.91     9283.22    240.60 o
 -10   2   6     5557.04     5170.78    240.72 o
  -9   2   6    35661.55    36063.45    389.89 o
  -8   2   6    22887.03    23369.59    324.89 o
  -7   2   6    15408.24    15247.82    287.38 o
  -6   2   6    14125.15    12606.47    278.10 o
  -5   2   6    12039.93    11609.79    283.93 o
  -4   2   6    27593.39    28516.09    359.53 o
  -3   2   6     9287.19     8934.16    234.41 o
  -2   2   6    30176.98    29646.34    321.31 o
  -1   2   6    12934.38    11923.49    268.34 o
   0   2   6    23852.91    25276.16    340.36 o
   1   2   6    10223.71    10076.32    261.91 o
   2   2   6    27204.80    26699.28    323.81 o
   3   2   6    18343.12    17429.04    259.05 o
   4   2   6    14801.06    14779.36    272.62 o
   5   2   6     5106.05     5484.36    245.60 o
   6   2   6    21316.31    20352.17    270.60 o
   7   2   6     1736.18     1519.42    220.00 o
   8   2   6    24695.59    24868.66    284.05 o
   9   2   6     5394.76     5535.55    233.46 o
  10   2   6    25008.10    25225.92    304.65 o
  11   2   6     2872.57     3038.25    198.69 o
  12   2   6    28119.85    27507.27    293.22 o
  13   2   6     2319.92     2088.84    213.46 o
  14   2   6    15079.07    14305.31    242.62 o
  15   2   6      508.88      421.79    197.62 o
  16   2   6     3062.53     3177.66    189.53 o
  17   2   6      743.44      704.18    174.65 o
  18   2   6    11144.80    11298.72    237.86 o
  19   2   6      353.22      388.22    208.81 o
  20   2   6     5255.00     5225.31    213.34 o
  21   2   6      343.28      391.43    233.46 o
  22   2   6     3506.69     3935.29    249.05 o
  23   2   6      286.19      332.39    190.84 o
  24   2   6     2741.47     3064.33    246.31 o
  25   2   6      118.06       60.83    193.57 o
  26   2   6     1767.96     1939.67    287.74 o
  27   2   6      108.16      110.60    280.36 o
  28   2   6     1174.52     1228.83    255.96 o
  29   2   6        7.32       19.64    286.31 o
 -31   3   6       24.98       50.48    305.96 o
 -30   3   6      578.42      656.91    298.58 o
 -29   3   6       86.66       64.52    295.24 o
 -28   3   6      909.11     1040.01    264.77 o
 -27   3   6      233.61      169.41    228.57 o
 -26   3   6      858.88      927.87    261.31 o
 -25   3   6      113.58      103.81    250.24 o
 -24   3   6     2046.66     2104.55    246.43 o
 -23   3   6      475.79      382.98    252.50 o
 -22   3   6     2312.65     2354.79    225.24 o
 -21   3   6     1387.43     1386.68    208.46 o
 -20   3   6     2173.94     2048.60    235.48 o
 -19   3   6     2091.68     2094.91    224.65 o
 -18   3   6     4020.13     3627.43    233.57 o
 -17   3   6     1559.71     1566.93    191.79 o
 -16   3   6     2223.54     2082.17    229.17 o
 -15   3   6     1725.51     1584.90    230.00 o
 -14   3   6     3506.87     3587.31    224.17 o
 -13   3   6     2233.42     2021.22    212.50 o
 -12   3   6     7670.43     7501.05    243.46 o
 -11   3   6     2228.90     2058.72    214.65 o
 -10   3   6    13598.41    12723.26    271.43 o
  -9   3   6     8139.28     7493.91    252.38 o
  -8   3   6    10343.59     9206.07    255.72 o
  -7   3   6     6920.38     6427.94    242.98 o
  -6   3   6    10548.01    10731.21    266.19 o
  -5   3   6    14742.19    15013.65    308.10 o
  -4   3   6    16252.67    16376.17    300.84 o
  -3   3   6     3225.60     3078.61    251.91 o
  -2   3   6     6907.44     7265.21    239.88 o
  -1   3   6     4409.49     4443.87    208.69 o
   0   3   6     4459.89     4169.22    248.10 o
   1   3   6     8121.01     7537.48    247.03 o
   2   3   6     8757.97     9083.69    245.36 o
   3   3   6     9161.84     8312.85    226.31 o
   4   3   6     6407.73     6585.21    215.36 o
   5   3   6    12124.77    12310.99    267.27 o
   6   3   6      781.97      618.34    190.72 o
   7   3   6     7593.32     7173.55    209.76 o
   8   3   6     2306.20     2497.06    198.57 o
   9   3   6     3791.66     3427.66    185.36 o
  10   3   6     5986.24     5627.45    208.22 o
  11   3   6     4490.16     3958.62    200.36 o
  12   3   6     3295.16     3201.95    180.72 o
  13   3   6     7752.22     7456.76    231.19 o
  14   3   6     1586.03     1503.00    184.05 o
  15   3   6     5661.64     5459.00    218.57 o
  16   3   6       44.34      -13.21    171.55 o
  17   3   6     1704.42     1604.54    214.53 o
  18   3   6      216.66      176.43    216.31 o
  19   3   6     2472.08     2488.25    217.15 o
  20   3   6      315.10      371.43    232.50 o
  21   3   6     3224.76     3249.57    222.86 o
  22   3   6      351.08      414.05    197.15 o
  23   3   6     2186.49     2288.48    242.74 o
  24   3   6      110.05       74.76    207.98 o
  25   3   6     1358.23     1550.38    284.77 o
  26   3   6      191.87      311.55    258.46 o
  27   3   6      504.79      595.84    258.22 o
  28   3   6       10.05        9.29    293.58 o
 -30   4   6       47.73      141.43    288.81 o
 -29   4   6      272.52      401.31    294.88 o
 -28   4   6      196.25      192.50    305.24 o
 -27   4   6      416.88      378.58    270.96 o
 -26   4   6      172.20      234.88    255.00 o
 -25   4   6      955.60     1046.56    216.55 o
 -24   4   6      342.04      335.60    259.05 o
 -23   4   6     1541.00     1724.78    276.91 o
 -22   4   6      632.53      653.34    238.81 o
 -21   4   6      210.96      277.98    244.77 o
 -20   4   6      801.63      817.27    261.55 o
 -19   4   6      970.29     1000.85    270.24 o
 -18   4   6      670.97      578.94    212.15 o
 -17   4   6     1750.74     1619.43    187.98 o
 -16   4   6      706.52      705.37    223.69 o
 -15   4   6     3197.62     3025.87    224.76 o
 -14   4   6     2395.50     2195.62    218.46 o
 -13   4   6     3577.56     3426.83    197.86 o
 -12   4   6     3343.63     3298.97    214.88 o
 -11   4   6     1124.21     1174.06    227.86 o
 -10   4   6     2484.16     2464.68    194.05 o
  -9   4   6     8080.32     7554.50    221.91 o
  -8   4   6     3878.32     3495.16    198.34 o
  -7   4   6     3681.06     3481.59    217.98 o
  -6   4   6     6495.23     6210.44    223.81 o
  -5   4   6     4241.02     3854.45    224.41 o
  -4   4   6     8034.84     7977.25    254.88 o
  -3   4   6     5693.59     6179.49    258.34 o
  -2   4   6     5087.85     4516.01    217.98 o
  -1   4   6    10210.35     9953.46    244.77 o
   0   4   6     3187.57     2595.51    206.07 o
   1   4   6    17602.52    17058.20    273.57 o
   2   4   6     5309.79     5114.00    229.53 o
   3   4   6     8352.14     7956.06    239.65 o
   4   4   6     4272.95     4031.24    215.96 o
   5   4   6     5723.44     5555.07    239.29 o
   6   4   6     4730.19     4470.89    215.48 o
   7   4   6     3508.17     3558.50    202.03 o
   8   4   6     8208.77     8501.18    244.17 o
   9   4   6      811.12      672.63    167.98 o
  10   4   6     3235.52     3081.35    196.31 o
  11   4   6     1673.08     1532.88    184.65 o
  12   4   6     1762.22     1525.50    183.10 o
  13   4   6     3883.20     3627.79    194.65 o
  14   4   6     2975.83     2753.85    217.26 o
  15   4   6     1950.22     1808.48    183.93 o
  16   4   6     2443.00     2455.51    208.81 o
  17   4   6     1342.74     1293.83    197.15 o
  18   4   6     2757.03     2757.89    209.05 o
  19   4   6      323.15      257.98    191.19 o
  20   4   6     1271.46     1296.80    215.48 o
  21   4   6      164.60      160.72    214.88 o
  22   4   6     1140.46      981.44    202.03 o
  23   4   6      101.90       36.43    217.86 o
  24   4   6      550.52      576.67    229.88 o
  25   4   6        8.90      -18.57    290.48 o
  26   4   6      562.88      647.03    294.88 o
  27   4   6       10.73       76.67    269.41 o
  28   4   6      567.89      562.39    303.69 o
 -30   5   6      607.43      635.13    374.89 o
 -29   5   6      205.87      102.38    289.29 o
 -28   5   6     1226.31     1237.40    332.15 o
 -27   5   6      458.17      438.46    267.50 o
 -26   5   6     1789.81     2060.50    303.46 o
 -25   5   6      767.13      693.82    226.43 o
 -24   5   6     2668.54     2750.39    239.29 o
 -23   5   6     1813.18     1823.83    251.67 o
 -22   5   6     2728.77     2881.11    261.55 o
 -21   5   6      729.30      879.18    246.31 o
 -20   5   6     2511.35     2723.85    259.77 o
 -19   5   6      791.73      858.46    254.17 o
 -18   5   6     2881.03     3151.23    287.27 o
 -17   5   6     1924.61     1965.98    206.55 o
 -16   5   6     3891.70     3702.19    247.74 o
 -15   5   6     4197.45     4089.22    219.65 o
 -14   5   6    11200.52    10774.66    283.34 o
 -13   5   6     3314.44     3049.33    218.46 o
 -12   5   6     7685.86     7413.31    258.81 o
 -11   5   6     2963.04     2762.18    245.36 o
 -10   5   6    12907.45    11508.36    238.81 o
  -9   5   6    16119.79    15015.91    293.10 o
  -8   5   6    14457.83    13610.89    264.77 o
  -7   5   6    13514.83    13008.03    284.88 o
  -6   5   6     8669.64     8325.23    262.62 o
  -5   5   6     6406.41     5562.81    205.84 o
  -4   5   6    10096.98     9469.05    234.76 o
  -3   5   6    12339.40    11491.22    265.12 o
  -2   5   6    12835.18    12502.66    271.55 o
  -1   5   6    18902.67    18363.81    290.72 o
   0   5   6    14492.52    13336.48    246.19 o
   1   5   6    12325.72    11525.15    244.88 o
   2   5   6     9991.72     9764.53    260.00 o
   3   5   6     8870.05     8102.96    253.81 o
   4   5   6    11251.37    10617.52    237.26 o
   5   5   6    15866.19    14490.67    277.86 o
   6   5   6     8404.09     8153.20    240.00 o
   7   5   6    14600.30    13813.99    270.48 o
   8   5   6     4778.94     4598.75    197.03 o
   9   5   6    15156.63    14062.56    242.74 o
  10   5   6     2559.18     2334.91    181.91 o
  11   5   6    16907.15    16187.83    243.34 o
  12   5   6     1406.39     1269.18    182.98 o
  13   5   6    10905.60    10297.75    212.50 o
  14   5   6     1198.32     1096.44    180.60 o
  15   5   6     4995.58     4856.85    231.91 o
  16   5   6     2989.50     2971.47    222.98 o
  17   5   6     5725.31     5455.31    268.69 o
  18   5   6     1910.64     1757.64    250.96 o
  19   5   6     5352.24     5298.40    258.57 o
  20   5   6      569.02      502.98    217.50 o
  21   5   6     2923.57     2886.47    224.53 o
  22   5   6      526.28      460.13    228.46 o
  23   5   6     2281.12     2327.29    229.88 o
  24   5   6      129.41      -25.00    293.34 o
  25   5   6     1437.67     1500.61    280.00 o
  26   5   6       29.70        4.29    273.93 o
  27   5   6     1074.93      977.51    260.12 o
 -29   6   6       48.20        8.10    334.89 o
 -28   6   6       15.68       -6.19    245.60 o
 -27   6   6       13.38        1.55    314.29 o
 -26   6   6        0.43       32.74    276.55 o
 -25   6   6        6.72       56.31    340.24 o
 -24   6   6        0.16      -58.57    283.69 o
 -23   6   6      237.10      198.10    233.22 o
 -22   6   6        1.86       67.86    253.34 o
 -21   6   6      434.76      390.48    253.57 o
 -20   6   6       44.57       47.02    271.19 o
 -19   6   6      938.03     1009.42    274.88 o
 -18   6   6       27.19        2.86    235.48 o
 -17   6   6      988.36      970.01    279.53 o
 -16   6   6       18.54       77.98    275.96 o
 -15   6   6      177.09      185.95    178.93 o
 -14   6   6       33.87      102.14    196.79 o
 -13   6   6      194.35      187.98    198.34 o
 -12   6   6      570.01      573.46    193.34 o
 -11   6   6      256.11      226.91    195.12 o
 -10   6   6      482.05      402.98    174.41 o
  -9   6   6      400.49      348.93    228.46 o
  -8   6   6      181.55      191.07    203.69 o
  -7   6   6     1066.59     1168.23    203.34 o
  -6   6   6       96.43      161.07    211.91 o
  -5   6   6     1271.39     1236.21    175.84 o
  -4   6   6        7.90     -178.10    216.55 o
  -3   6   6     3438.13     3257.07    205.48 o
  -2   6   6     1191.81     1131.92    205.72 o
  -1   6   6       36.16      -19.64    190.24 o
   0   6   6     2867.48     2630.63    193.22 o
   1   6   6      788.32      713.82    192.74 o
   2   6   6      433.92      364.05    189.76 o
   3   6   6     1067.22     1077.51    193.22 o
   4   6   6     1644.43     1631.81    195.48 o
   5   6   6        1.88       28.81    206.79 o
   6   6   6      100.90       61.67    191.91 o
   7   6   6      341.25      405.01    210.24 o
   8   6   6       32.96      -16.07    215.84 o
   9   6   6     1390.42     1271.33    189.88 o
  10   6   6       25.15      113.45    205.60 o
  11   6   6        2.53        1.55    183.57 o
  12   6   6        6.64       -8.57    201.91 o
  13   6   6       43.30       93.81    203.93 o
  14   6   6        3.72       22.26    250.72 o
  15   6   6        3.13       92.14    250.12 o
  16   6   6      220.02      199.05    215.48 o
  17   6   6       27.91       82.62    254.77 o
  18   6   6      440.87      367.50    245.00 o
  19   6   6       12.37      -96.31    224.41 o
  20   6   6       91.67       68.45    216.43 o
  21   6   6       23.44      -57.86    254.65 o
  22   6   6       11.61       49.41    263.22 o
  23   6   6        0.03     -113.69    315.00 o
  24   6   6        4.43       40.60    316.31 o
  25   6   6       15.47       13.10    318.93 o
  26   6   6       36.71       66.07    255.48 o
 -27   7   6      134.30      226.43    309.53 o
 -26   7   6      944.44      853.11    243.81 o
 -25   7   6      240.31      293.58    309.29 o
 -24   7   6     1375.27     1409.78    243.69 o
 -23   7   6      736.64      827.15    185.36 o
 -22   7   6     2804.61     2943.25    271.43 o
 -21   7   6     1243.44     1238.59    263.10 o
 -20   7   6     4407.20     4694.82    241.55 o
 -19   7   6     1227.87     1216.80    260.24 o
 -18   7   6     5975.20     6539.97    330.60 o
 -17   7   6     2004.46     1995.15    226.91 o
 -16   7   6     5882.25     5871.51    298.46 o
 -15   7   6     4084.35     3927.19    262.03 o
 -14   7   6     5072.74     5264.23    313.58 o
 -13   7   6     4617.56     4494.82    230.00 o
 -12   7   6     5493.79     5229.47    242.15 o
 -11   7   6     2867.75     2920.04    221.91 o
 -10   7   6     4064.33     3788.98    239.17 o
  -9   7   6     5766.55     5655.07    219.76 o
  -8   7   6     5490.69     4962.68    209.17 o
  -7   7   6     8061.20     7702.01    247.98 o
  -6   7   6     9514.99     9108.69    261.07 o
  -5   7   6    12344.44    11997.54    268.22 o
  -4   7   6    11510.67    11275.15    265.96 o
  -3   7   6    14804.70    14087.68    265.96 o
  -2   7   6     5951.03     5432.93    225.36 o
  -1   7   6    13957.45    12803.02    260.24 o
   0   7   6     3474.83     3346.00    226.55 o
   1   7   6    13751.14    12639.33    242.38 o
   2   7   6     2281.01     2193.48    218.10 o
   3   7   6     9386.86     8974.28    234.88 o
   4   7   6     4414.72     4228.39    227.38 o
   5   7   6    10373.36     9907.87    239.88 o
   6   7   6     5745.86     5496.62    224.05 o
   7   7   6    14805.15    14071.49    267.86 o
   8   7   6     4806.07     4824.71    237.38 o
   9   7   6    12340.48    11594.67    252.74 o
  10   7   6     1885.81     1910.62    199.41 o
  11   7   6     6558.50     6825.92    255.72 o
  12   7   6     1840.34     1698.00    264.77 o
  13   7   6     8123.26     8466.42    272.38 o
  14   7   6     1204.79     1247.87    235.84 o
  15   7   6     8154.66     8179.87    257.50 o
  16   7   6      710.81      587.15    247.86 o
  17   7   6     6108.36     5975.79    251.19 o
  18   7   6      765.34      694.53    245.36 o
  19   7   6     2883.98     2885.63    261.91 o
  20   7   6      289.00      352.86    275.00 o
  21   7   6     2191.60     2937.66    321.43 o
  22   7   6      190.92      207.62    352.27 o
  23   7   6     1730.65     1603.83    345.60 o
  24   7   6      389.05      296.19    392.62 o
  25   7   6     1572.34     1281.68    339.41 o
 -26   8   6       50.19      107.98    217.38 o
 -25   8   6       69.25      -99.53    307.15 o
 -24   8   6       67.93       42.86    305.48 o
 -23   8   6      114.89      320.00    236.79 o
 -22   8   6      166.63      145.84    236.19 o
 -21   8   6      367.43      449.53    180.12 o
 -20   8   6      160.70       79.88    197.50 o
 -19   8   6      636.24      687.03    181.31 o
 -18   8   6      283.26      311.43    194.29 o
 -17   8   6      491.69      498.34    220.60 o
 -16   8   6       49.05       86.43    251.67 o
 -15   8   6      242.69      282.86    257.62 o
 -14   8   6      173.81       18.45    298.93 o
 -13   8   6       12.44       66.55    259.65 o
 -12   8   6     1053.03      967.04    282.27 o
 -11   8   6      808.21      764.77    234.76 o
 -10   8   6     1266.13     1297.52    267.15 o
  -9   8   6     1591.39     1341.92    223.34 o
  -8   8   6     2426.59     2207.89    221.19 o
  -7   8   6     2110.40     1844.31    191.91 o
  -6   8   6     2196.21     2008.24    190.84 o
  -5   8   6      829.66      663.34    191.67 o
  -4   8   6      151.71      143.81    202.50 o
  -3   8   6     2442.03     2283.24    214.41 o
  -2   8   6       94.74       62.86    203.81 o
  -1   8   6     3909.92     3472.90    198.93 o
   0   8   6     1537.84     1332.99    208.57 o
   1   8   6       62.64       37.74    185.00 o
   2   8   6      956.48      854.65    186.91 o
   3   8   6       14.56       57.26    200.60 o
   4   8   6      690.79      672.51    203.10 o
   5   8   6      741.83      693.70    203.57 o
   6   8   6     1088.93      982.16    187.15 o
   7   8   6     2644.30     2580.75    238.93 o
   8   8   6      117.97       89.52    246.43 o
   9   8   6     1450.25     1476.92    262.86 o
  10   8   6      540.99      597.39    230.72 o
  11   8   6       27.62       73.69    236.67 o
  12   8   6      660.92      618.34    265.36 o
  13   8   6       45.37       53.57    269.05 o
  14   8   6      615.49      518.22    222.98 o
  15   8   6      277.24      199.41    252.03 o
  16   8   6      753.56      645.01    252.15 o
  17   8   6       72.77       28.57    229.88 o
  18   8   6       97.75      135.36    272.62 o
  19   8   6        4.42      -75.95    280.00 o
  20   8   6      194.51       31.67    282.62 o
  21   8   6       25.60       80.72    280.84 o
  22   8   6      130.28      252.03    200.12 o
  23   8   6      130.80      202.98    285.48 o
  24   8   6       70.90      256.07    237.15 o
 -25   9   6      158.78      333.10    285.36 o
 -24   9   6      833.56      720.72    243.69 o
 -23   9   6      228.40      233.34    305.36 o
 -22   9   6     1131.17     1317.76    308.69 o
 -21   9   6      555.58      664.77    265.12 o
 -20   9   6     1044.92      979.06    308.58 o
 -19   9   6      679.31      760.37    223.22 o
 -18   9   6     1475.69     1546.69    260.24 o
 -17   9   6      628.86      606.20    198.57 o
 -16   9   6     1525.77     1617.76    226.31 o
 -15   9   6     1455.95     1578.00    223.69 o
 -14   9   6     2980.23     3199.57    265.60 o
 -13   9   6     2926.60     2808.25    245.60 o
 -12   9   6     5368.06     5183.52    271.79 o
 -11   9   6     2690.92     2649.08    237.03 o
 -10   9   6     3925.16     3578.26    223.22 o
  -9   9   6     2757.04     2929.32    276.91 o
  -8   9   6     2183.89     2320.51    263.57 o
  -7   9   6     2918.34     3136.23    262.86 o
  -6   9   6     1371.21     1360.61    221.19 o
  -5   9   6     2817.38     2827.66    236.91 o
  -4   9   6     2088.13     1942.88    233.93 o
  -3   9   6     2565.99     2617.89    253.81 o
  -2   9   6     4935.72     4906.85    272.98 o
  -1   9   6     5316.69     5349.00    266.19 o
   0   9   6     2723.03     2653.96    232.62 o
   1   9   6     4850.65     4773.28    263.46 o
   2   9   6     4968.89     4664.58    264.29 o
   3   9   6     4027.53     3708.74    244.77 o
   4   9   6     4763.97     4471.84    249.17 o
   5   9   6     5927.31     5929.96    277.03 o
   6   9   6     1040.66      945.25    263.57 o
   7   9   6     6358.09     6587.11    278.22 o
   8   9   6     1139.83     1043.35    250.96 o
   9   9   6     2150.39     2144.08    264.65 o
  10   9   6     2308.60     2255.03    273.69 o
  11   9   6     1935.22     2033.24    276.08 o
  12   9   6      838.64      731.20    247.15 o
  13   9   6     2273.88     2224.08    297.03 o
  14   9   6      905.51      991.32    303.69 o
  15   9   6     1797.75     1799.90    201.07 o
  16   9   6      395.21      400.24    193.45 o
  17   9   6     1578.65     1938.95    287.15 o
  18   9   6      235.05      193.34    283.69 o
  19   9   6     1632.24     1839.91    239.17 o
  20   9   6      117.97      146.07    232.03 o
  21   9   6     1533.23     1454.30    254.53 o
  22   9   6       20.12       63.57    285.36 o
 -22  10   6      296.11      196.67    267.62 o
 -21  10   6      484.06      291.08    307.03 o
 -20  10   6      437.62      508.34    304.65 o
 -19  10   6      563.49      771.32    262.62 o
 -18  10   6      329.06      318.10    262.62 o
 -17  10   6     1846.21     1871.93    239.17 o
 -16  10   6      750.26      833.58    254.41 o
 -15  10   6     1879.08     1825.14    226.79 o
 -14  10   6     1313.78     1373.47    221.31 o
 -13  10   6     1443.06     1532.52    182.86 o
 -12  10   6     1064.52     1012.99    259.88 o
 -11  10   6     2398.13     2334.79    259.88 o
 -10  10   6     1073.10     1042.99    224.53 o
  -9  10   6     1311.17     1302.64    267.74 o
  -8  10   6      519.28      532.27    251.43 o
  -7  10   6     1105.44     1270.14    254.88 o
  -6  10   6      670.17      725.72    242.50 o
  -5  10   6     2191.17     2298.60    270.72 o
  -4  10   6     4633.60     4649.47    243.46 o
  -3  10   6     1299.96     1231.44    218.69 o
  -2  10   6     4728.37     5150.19    261.91 o
  -1  10   6      524.10      575.96    224.17 o
   0  10   6     2760.07     2822.18    250.12 o
   1  10   6      608.16      709.65    241.79 o
   2  10   6     1742.98     1855.98    246.55 o
   3  10   6     2325.69     2378.25    268.34 o
   4  10   6     2421.24     2481.70    252.62 o
   5  10   6     1929.79     1900.50    234.41 o
   6  10   6     2929.92     3035.87    270.12 o
   7  10   6      702.00      642.15    240.24 o
   8  10   6     1584.26     1516.69    252.74 o
   9  10   6      561.60      537.03    228.10 o
  10  10   6     1925.51     1960.74    219.88 o
  11  10   6      429.80      550.96    272.86 o
  12  10   6     1802.44     1903.83    254.53 o
  13  10   6      455.05      485.01    303.46 o
  14  10   6     1243.83     1361.68    264.29 o
  15  10   6      255.77      400.12    232.98 o
  16  10   6      801.10      916.56    236.43 o
  17  10   6      376.65      477.15    233.10 o
  18  10   6      872.30      829.53    204.88 o
  19  10   6      381.98      496.32    221.67 o
  20  10   6      988.15      832.39    225.12 o
 -20  11   6      405.73      457.39    303.22 o
 -19  11   6       83.24      -90.72    259.65 o
 -18  11   6      486.18      479.17    213.81 o
 -17  11   6       95.55      177.38    259.29 o
 -16  11   6      420.16      379.29    259.53 o
 -15  11   6      319.52      404.41    231.07 o
 -14  11   6      307.57      408.58    259.29 o
 -13  11   6      300.36      323.81    233.22 o
 -12  11   6      384.58      473.82    213.81 o
 -11  11   6      294.81      306.91    267.98 o
 -10  11   6      537.36      506.20    278.81 o
  -9  11   6      411.01      430.48    266.55 o
  -8  11   6      669.62      750.37    242.86 o
  -7  11   6      394.72      426.32    249.88 o
  -6  11   6      957.44      935.37    243.46 o
  -5  11   6      451.99      528.82    249.17 o
  -4  11   6     1567.17     1541.09    226.07 o
  -3  11   6     1616.72     1546.21    218.10 o
  -2  11   6     1041.79      932.63    253.22 o
  -1  11   6     1149.78     1067.51    243.57 o
   0  11   6      796.52      742.39    213.69 o
   1  11   6     1016.34     1174.78    240.72 o
   2  11   6      396.53      372.27    210.00 o
   3  11   6     1194.20     1213.11    217.03 o
   4  11   6      242.48      228.22    247.50 o
   5  11   6      903.39      942.63    215.84 o
   6  11   6      954.90      855.96    222.62 o
   7  11   6     1356.28     1385.73    264.17 o
   8  11   6      504.94      431.91    246.91 o
   9  11   6      776.43      890.25    260.72 o
  10  11   6      139.49      223.81    240.24 o
  11  11   6      506.79      526.44    289.41 o
  12  11   6      297.05      169.76    201.31 o
  13  11   6      752.50     1012.51    283.58 o
  14  11   6       65.08      143.22    282.03 o
  15  11   6      510.77      737.27    283.93 o
  16  11   6       14.89        0.95    248.22 o
  17  11   6      545.29      525.36    250.00 o
  18  11   6        2.73      276.31    240.00 o
 -17  12   6      763.64      640.48    266.19 o
 -16  12   6      402.54      361.91    300.00 o
 -15  12   6     1234.82     1336.33    303.69 o
 -14  12   6      635.72      658.82    258.10 o
 -13  12   6     1235.58     1271.56    215.36 o
 -12  12   6      620.56      721.91    233.34 o
 -11  12   6     1340.05     1198.71    361.67 o
 -10  12   6      753.23      808.46    290.84 o
  -9  12   6     1497.75     1549.90    327.74 o
  -8  12   6     1213.24     1334.06    325.24 o
  -7  12   6     1565.57     1572.04    297.62 o
  -6  12   6     1596.48     1585.97    246.31 o
  -5  12   6     1499.39     1481.92    246.31 o
  -4  12   6     1512.69     1505.26    250.24 o
  -3  12   6     1980.99     2003.12    250.60 o
  -2  12   6     1899.03     1937.05    249.29 o
  -1  12   6     2243.08     2198.48    251.55 o
   0  12   6     2649.84     2697.65    252.62 o
   1  12   6     1434.68     1441.69    246.19 o
   2  12   6     2248.41     2455.15    251.07 o
   3  12   6     1296.87     1286.56    278.34 o
   4  12   6     2390.97     2780.04    274.53 o
   5  12   6     1408.42     1440.61    307.62 o
   6  12   6     3287.27     3665.41    314.53 o
   7  12   6      780.01      696.20    277.98 o
   8  12   6     2423.35     2418.84    249.05 o
   9  12   6      786.09      808.70    321.08 o
  10  12   6     2140.96     2085.15    272.98 o
  11  12   6     1166.52      988.35    252.86 o
  12  12   6     1132.86     1137.87    226.07 o
  13  12   6      749.71      485.48    251.91 o
  14  12   6      745.49      615.37    289.29 o
 -13  13   6       30.03       99.53    266.43 o
 -12  13   6        0.76      -23.33    255.00 o
 -11  13   6       13.07       55.12    253.69 o
 -10  13   6        1.30      -21.79    293.22 o
  -9  13   6        0.00      855.61    300.60 o
  -8  13   6        1.41       78.93    316.43 o
  -7  13   6        0.03       74.76    315.84 o
  -6  13   6       19.91       31.43    254.17 o
  -5  13   6       18.90       44.88    278.58 o
  -4  13   6        0.18      -80.60    260.00 o
  -3  13   6       28.45       30.60    284.29 o
  -2  13   6       75.92       49.05    302.74 o
  -1  13   6        0.45      -24.41    315.84 o
   0  13   6        5.15      -25.71    282.15 o
   1  13   6       13.97       93.10    300.84 o
   2  13   6        1.05       70.12    262.98 o
   3  13   6        3.72      -54.88    291.31 o
   4  13   6       55.42       65.72    257.27 o
   5  13   6       14.82       13.81    292.03 o
   6  13   6       51.71       46.31    264.77 o
   7  13   6        7.06       31.55    276.67 o
   8  13   6       27.44       41.67    253.57 o
   9  13   6        9.74      -28.10    241.43 o
  10  13   6       13.40      -51.07    307.03 o
  -4  14   6      796.48      888.94    351.31 o
  -3  14   6      915.43      934.77    318.46 o
  -2  14   6      895.72      977.87    336.08 o
  -1  14   6      997.15      941.32    310.96 o
   0  14   6     1336.07     1339.42    318.81 o
   1  14   6      786.28      745.60    327.74 o
   2  14   6     1561.07     1568.12    339.17 o
 -31   1   7       47.28       15.12    277.03 o
 -30   1   7     1316.10     1328.23    268.10 o
 -29   1   7       34.81       90.24    277.62 o
 -28   1   7     2575.96     2801.82    314.41 o
 -27   1   7      496.10      551.08    235.00 o
 -26   1   7     1458.84     1587.76    258.22 o
 -25   1   7      588.80      499.77    253.81 o
 -24   1   7     3256.45     3360.64    249.77 o
 -23   1   7      667.56      706.08    239.88 o
 -22   1   7     6638.02     6671.40    284.29 o
 -21   1   7      731.38      689.77    243.81 o
 -20   1   7     6759.01     6665.56    288.10 o
 -19   1   7     2960.40     3011.71    220.84 o
 -18   1   7     8479.61     8134.99    238.57 o
 -17   1   7     3899.22     3712.19    228.57 o
 -16   1   7    10708.66    10219.78    261.31 o
 -15   1   7     2797.72     2520.75    215.12 o
 -14   1   7    23149.69    21162.66    285.72 o
 -13   1   7     3676.69     3376.00    248.46 o
 -12   1   7    18911.54    17569.16    298.34 o
 -11   1   7     7474.97     7232.59    266.43 o
 -10   1   7    11509.36    10714.78    262.74 o
  -9   1   7    12597.55    12098.73    276.31 o
  -8   1   7    24858.12    23816.86    303.22 o
  -7   1   7     8164.86     7677.96    269.88 o
  -6   1   7    18046.37    16258.90    255.60 o
  -5   1   7    12557.27    11929.32    271.19 o
  -4   1   7    13480.74    12204.21    248.69 o
  -3   1   7    14056.11    12996.24    250.84 o
  -2   1   7    22455.41    21979.93    281.67 o
  -1   1   7    16944.70    16670.69    280.60 o
   0   1   7    10743.15    10278.23    271.19 o
   1   1   7    19941.64    18702.51    272.15 o
   2   1   7    14945.52    14265.78    264.88 o
   3   1   7    36678.59    36759.29    344.41 o
   4   1   7    26359.93    27734.77    286.19 o
   5   1   7    24664.76    24355.67    277.62 o
   6   1   7    14076.24    14175.07    241.55 o
   7   1   7    19028.45    17977.50    252.15 o
   8   1   7    11151.99    10884.07    236.67 o
   9   1   7    18382.13    17995.47    276.31 o
  10   1   7     7457.03     7146.28    214.17 o
  11   1   7    12487.11    12381.59    252.03 o
  12   1   7     6651.58     6277.94    194.88 o
  13   1   7    11234.00    10595.50    225.60 o
  14   1   7     5563.51     5340.07    220.72 o
  15   1   7     5826.69     5593.05    187.50 o
  16   1   7      363.64      382.86    193.81 o
  17   1   7     7097.07     7294.26    239.17 o
  18   1   7     2262.63     2301.93    242.15 o
  19   1   7     6626.68     6810.09    219.29 o
  20   1   7     1898.47     1804.43    197.26 o
  21   1   7     5415.29     5586.38    230.96 o
  22   1   7     1005.75     1021.44    215.36 o
  23   1   7     3396.28     3619.93    249.53 o
  24   1   7      598.53      454.53    195.48 o
  25   1   7     2096.33     2147.05    290.24 o
  26   1   7      227.91      142.74    282.62 o
  27   1   7     1493.85     1623.83    290.24 o
  28   1   7      358.53      306.91    284.41 o
 -31   2   7      218.57      321.79    299.53 o
 -30   2   7        0.86      -49.64    297.38 o
 -29   2   7      422.87      494.89    275.00 o
 -28   2   7       25.82       60.48    273.22 o
 -27   2   7      611.19      573.58    252.38 o
 -26   2   7      104.53       87.14    250.24 o
 -25   2   7      254.64      264.77    250.36 o
 -24   2   7        5.80      -84.17    213.81 o
 -23   2   7      798.07      803.70    203.69 o
 -22   2   7      163.78      181.19    224.17 o
 -21   2   7      963.94      971.20    258.81 o
 -20   2   7     1494.20     1608.35    234.29 o
 -19   2   7     1495.04     1412.88    188.69 o
 -18   2   7      589.70      645.37    218.34 o
 -17   2   7     1705.88     1639.55    226.91 o
 -16   2   7      834.24      813.22    199.29 o
 -15   2   7     5026.64     4852.56    233.57 o
 -14   2   7      184.23      177.86    198.22 o
 -13   2   7     7891.12     7337.12    242.38 o
 -12   2   7     1649.76     1645.14    222.86 o
 -11   2   7     8977.32     8509.04    249.77 o
 -10   2   7     4010.61     3641.83    249.41 o
  -9   2   7     6035.49     5556.98    246.67 o
  -8   2   7     4577.26     4215.17    237.38 o
  -7   2   7     1001.86      946.08    232.50 o
  -6   2   7     4964.52     4580.65    250.84 o
  -5   2   7     1445.91     1401.21    202.03 o
  -4   2   7     7437.94     7219.02    235.00 o
  -3   2   7     6914.35     6701.75    218.93 o
  -2   2   7     3747.41     3553.02    225.48 o
  -1   2   7    15173.09    16129.02    280.48 o
   0   2   7    11416.17    11789.68    231.55 o
   1   2   7     2695.29     2691.23    197.03 o
   2   2   7     4341.61     4436.37    217.86 o
   3   2   7     1863.96     1599.43    223.22 o
   4   2   7     2314.32     2010.15    201.31 o
   5   2   7     2147.14     1994.43    218.46 o
   6   2   7     4011.92     3648.02    205.36 o
   7   2   7     5316.52     5071.14    198.69 o
   8   2   7     1060.89      964.66    189.53 o
   9   2   7     5556.11     5124.23    192.50 o
  10   2   7     1064.93      906.08    168.69 o
  11   2   7     4023.39     3768.26    199.76 o
  12   2   7     2099.64     2191.22    208.93 o
  13   2   7     1042.24      966.92    182.38 o
  14   2   7     2432.82     2196.22    170.95 o
  15   2   7      191.05      161.19    191.55 o
  16   2   7       70.08       31.43    172.03 o
  17   2   7       43.64      129.64    207.86 o
  18   2   7       53.11      108.10    232.26 o
  19   2   7      194.90      209.88    208.57 o
  20   2   7     1159.03     1165.02    237.38 o
  21   2   7      371.96      391.43    210.96 o
  22   2   7      932.09      862.04    235.00 o
  23   2   7      139.58       42.02    208.10 o
  24   2   7      526.75      520.48    211.43 o
  25   2   7       12.61       -1.07    278.69 o
  26   2   7      198.01      282.98    279.65 o
  27   2   7       46.79      105.72    248.81 o
  28   2   7      238.14      247.27    256.67 o
 -31   3   7       35.23      109.17    346.43 o
 -30   3   7      501.37      675.72    311.31 o
 -29   3   7       74.61      177.62    308.34 o
 -28   3   7      844.83      927.87    301.79 o
 -27   3   7      148.17      182.38    298.58 o
 -26   3   7     1172.83     1208.94    218.69 o
 -25   3   7      183.46      142.50    249.65 o
 -24   3   7     3281.91     3428.97    275.12 o
 -23   3   7      511.62      424.65    260.96 o
 -22   3   7     2920.88     3193.38    259.77 o
 -21   3   7      781.83      728.10    254.77 o
 -20   3   7     1802.49     1925.86    261.91 o
 -19   3   7     1657.47     1463.71    234.17 o
 -18   3   7     4381.37     4361.13    218.22 o
 -17   3   7      877.58      845.25    223.22 o
 -16   3   7     3470.07     3440.52    210.84 o
 -15   3   7     1469.13     1378.23    200.60 o
 -14   3   7     3768.50     3505.52    197.38 o
 -13   3   7     4992.94     4738.16    223.81 o
 -12   3   7     6730.35     6339.49    232.15 o
 -11   3   7     2275.31     2180.27    211.55 o
 -10   3   7    14047.65    13678.51    290.84 o
  -9   3   7     8611.21     8451.06    258.57 o
  -8   3   7    11409.64    10486.33    253.81 o
  -7   3   7    11125.25    10439.30    262.50 o
  -6   3   7     6799.64     5979.01    213.93 o
  -5   3   7     8437.48     7555.22    245.24 o
  -4   3   7    10171.31     9522.62    254.29 o
  -3   3   7     8990.09     8224.75    248.46 o
  -2   3   7    10140.88     9144.41    251.07 o
  -1   3   7    19599.01    18495.12    288.46 o
   0   3   7    17268.40    16255.09    256.31 o
   1   3   7     7418.86     7050.21    236.19 o
   2   3   7    13865.25    13293.15    254.29 o
   3   3   7     5015.29     4887.44    201.31 o
   4   3   7    12609.97    12343.85    245.36 o
   5   3   7     2661.70     2487.53    182.15 o
   6   3   7     8374.08     8454.04    244.05 o
   7   3   7    10038.38     9472.62    246.19 o
   8   3   7     3239.56     3384.57    201.07 o
   9   3   7     8914.38     8420.47    221.07 o
  10   3   7     3829.20     3478.85    181.55 o
  11   3   7    11461.05    10974.43    226.19 o
  12   3   7     3757.19     3398.26    193.22 o
  13   3   7    12188.72    11893.13    231.91 o
  14   3   7     1481.62     1365.49    200.95 o
  15   3   7     2639.31     2515.03    177.38 o
  16   3   7     2475.22     2414.32    240.24 o
  17   3   7     2489.48     2667.18    241.19 o
  18   3   7     2231.05     2138.00    216.55 o
  19   3   7     2202.99     2483.72    239.65 o
  20   3   7      599.58      523.22    206.67 o
  21   3   7     1848.54     2002.65    239.29 o
  22   3   7      284.90      282.74    191.07 o
  23   3   7     1695.04     1787.76    240.96 o
  24   3   7      183.75      168.57    247.50 o
  25   3   7     1588.37     1720.86    286.19 o
  26   3   7       58.54       97.26    279.05 o
  27   3   7      944.08     1000.49    286.19 o
  28   3   7       44.12       95.72    227.26 o
 -30   4   7       76.23       66.43    258.93 o
 -29   4   7      907.69     1099.78    325.72 o
 -28   4   7      170.95      159.29    250.96 o
 -27   4   7     1204.14     1405.97    314.65 o
 -26   4   7      277.94      415.12    274.17 o
 -25   4   7     1801.56     1920.50    227.03 o
 -24   4   7      591.57      464.89    272.86 o
 -23   4   7     2572.41     2567.53    242.62 o
 -22   4   7      828.01      742.15    238.69 o
 -21   4   7     2445.48     2529.08    260.48 o
 -20   4   7      484.68      461.55    252.38 o
 -19   4   7     4718.60     4551.01    224.53 o
 -18   4   7      627.14      571.20    263.34 o
 -17   4   7     3674.00     3333.02    211.31 o
 -16   4   7      194.51      228.81    199.76 o
 -15   4   7     2725.85     2597.65    234.41 o
 -14   4   7     2005.34     1961.69    225.96 o
 -13   4   7     4658.83     4363.87    226.19 o
 -12   4   7     2428.34     2343.96    219.05 o
 -11   4   7    12840.79    11712.65    273.69 o
 -10   4   7     2887.47     2812.77    194.05 o
  -9   4   7    18366.60    16771.17    254.53 o
  -8   4   7     8199.12     7542.96    214.76 o
  -7   4   7     7768.31     7764.98    235.48 o
  -6   4   7     4933.33     4545.42    220.36 o
  -5   4   7     4701.45     4769.11    230.24 o
  -4   4   7     1639.81     1415.97    223.81 o
  -3   4   7     2570.16     2350.39    228.69 o
  -2   4   7    12805.18    11526.82    244.77 o
  -1   4   7     5768.27     5463.88    226.43 o
   0   4   7    14431.58    13243.74    240.00 o
   1   4   7    13537.71    13491.01    273.81 o
   2   4   7     8040.31     7266.76    232.86 o
   3   4   7    10242.03    10487.52    257.15 o
   4   4   7     5306.20     4920.06    192.03 o
   5   4   7    11871.79    11610.27    240.84 o
   6   4   7    10293.89    10017.99    248.46 o
   7   4   7     7665.99     7436.05    204.76 o
   8   4   7    10750.40    10321.68    247.03 o
   9   4   7     6617.09     6334.96    199.65 o
  10   4   7    13928.70    13141.12    238.34 o
  11   4   7     2681.37     2697.54    175.00 o
  12   4   7     5268.40     5124.71    220.12 o
  13   4   7     2267.82     2212.65    205.48 o
  14   4   7     6152.90     5827.10    187.98 o
  15   4   7     1433.26     1512.40    238.69 o
  16   4   7     5151.22     5040.07    254.05 o
  17   4   7     2847.09     2661.94    242.98 o
  18   4   7     4986.52     5008.99    253.10 o
  19   4   7     1017.45      972.51    212.26 o
  20   4   7     3445.59     3497.31    223.69 o
  21   4   7      475.26      507.39    209.17 o
  22   4   7     2025.59     2037.29    201.55 o
  23   4   7      359.74      365.84    210.48 o
  24   4   7     1763.96     1927.17    260.36 o
  25   4   7      341.49      408.70    231.55 o
  26   4   7      971.70      948.46    258.57 o
  27   4   7       97.51      102.74    273.69 o
 -29   5   7        0.54      -24.05    288.58 o
 -28   5   7      262.55      291.19    289.17 o
 -27   5   7       43.04       32.86    317.27 o
 -26   5   7      173.41      214.41    242.27 o
 -25   5   7       13.39       -1.31    236.55 o
 -24   5   7      376.81      483.58    244.77 o
 -23   5   7       10.22      -36.79    242.15 o
 -22   5   7      236.80      255.48    243.10 o
 -21   5   7       18.61      -14.76    228.34 o
 -20   5   7      352.37      488.70    244.05 o
 -19   5   7       27.56        1.90    252.74 o
 -18   5   7      663.11      660.48    229.05 o
 -17   5   7       18.78     1109.54    268.22 o
 -16   5   7     1120.95     1195.85    195.72 o
 -15   5   7      526.18      340.24    189.65 o
 -14   5   7     3691.49     3549.81    238.81 o
 -13   5   7      532.33      567.27    228.81 o
 -12   5   7      485.09      495.60    185.36 o
 -11   5   7     1670.27     1543.95    220.60 o
 -10   5   7       84.99      -12.14    188.93 o
  -9   5   7       78.65       44.29    216.55 o
  -8   5   7     4796.82     4805.30    218.10 o
  -7   5   7      732.89      531.44    219.29 o
  -6   5   7     5534.57     4998.16    229.05 o
  -5   5   7     1563.60     1376.92    177.62 o
  -4   5   7     8058.61     7943.08    230.72 o
  -3   5   7      406.70      410.96    194.88 o
  -2   5   7     4737.90     4379.10    218.46 o
  -1   5   7      139.74       70.36    193.10 o
   0   5   7       83.40      142.14    189.65 o
   1   5   7      235.06      335.96    189.29 o
   2   5   7     1858.48     1717.17    184.53 o
   3   5   7     3487.55     3471.35    223.57 o
   4   5   7     1362.51     1211.56    178.69 o
   5   5   7     1583.36     1392.99    193.81 o
   6   5   7     1546.68     1325.02    192.98 o
   7   5   7      910.34      738.46    186.43 o
   8   5   7     1469.44     1356.09    175.48 o
   9   5   7      231.75      206.31    198.45 o
  10   5   7     1066.29     1052.16    202.74 o
  11   5   7       64.83       61.55    173.34 o
  12   5   7      481.45      488.10    193.81 o
  13   5   7     1373.41     1233.71    207.15 o
  14   5   7     1250.46     1297.99    258.22 o
  15   5   7     2376.19     2380.15    241.79 o
  16   5   7      189.00      185.95    241.55 o
  17   5   7     1161.93     1300.14    236.19 o
  18   5   7       57.99       -3.81    231.55 o
  19   5   7      981.93     1053.23    246.43 o
  20   5   7       46.11       85.48    240.72 o
  21   5   7      434.96      453.70    218.22 o
  22   5   7       21.07       89.29    216.91 o
  23   5   7       60.96      -18.10    271.31 o
  24   5   7       83.50      182.38    268.22 o
  25   5   7       61.91       68.69    295.12 o
  26   5   7       38.42       91.55    265.60 o
 -28   6   7      133.30      149.29    275.36 o
 -27   6   7     1594.13     1524.31    347.98 o
 -26   6   7      187.38      111.31    338.10 o
 -25   6   7     1557.84     1794.07    265.72 o
 -24   6   7      392.79      347.74    267.15 o
 -23   6   7     2464.67     2657.65    264.65 o
 -22   6   7     1129.60     1139.90    271.43 o
 -21   6   7     3991.64     4403.15    286.67 o
 -20   6   7     1187.91     1215.02    277.62 o
 -19   6   7     5304.13     5167.57    263.10 o
 -18   6   7      895.21      853.70    247.03 o
 -17   6   7     5507.65     5681.86    297.15 o
 -16   6   7     1936.98     1923.60    240.24 o
 -15   6   7     8656.74     8989.28    307.50 o
 -14   6   7     3755.89     3687.19    242.98 o
 -13   6   7     9692.42     9418.58    269.77 o
 -12   6   7     2991.14     3045.99    230.84 o
 -11   6   7     4946.97     4884.35    229.29 o
 -10   6   7     3379.36     3455.64    214.29 o
  -9   6   7    12398.24    11252.29    222.74 o
  -8   6   7     9020.93     8463.21    231.19 o
  -7   6   7    17724.29    16529.03    275.72 o
  -6   6   7    14085.50    13542.32    276.67 o
  -5   6   7    18025.57    16903.08    267.86 o
  -4   6   7    17350.74    16778.67    289.05 o
  -3   6   7    12049.96    11535.51    267.50 o
  -2   6   7     4098.35     3773.86    215.48 o
  -1   6   7    13815.24    13148.50    257.74 o
   0   6   7     5572.40     5299.95    209.76 o
   1   6   7    11478.39    10858.59    242.74 o
   2   6   7    11144.38    10254.06    242.62 o
   3   6   7    10349.99     9691.08    237.74 o
   4   6   7     6608.81     6176.27    235.12 o
   5   6   7     7569.20     7197.36    239.53 o
   6   6   7     8873.28     8287.37    227.38 o
   7   6   7     5236.33     5377.57    228.81 o
   8   6   7    14464.89    13506.37    269.65 o
   9   6   7     4247.21     4064.46    227.50 o
  10   6   7     9051.35     8609.64    235.48 o
  11   6   7     3205.52     3013.73    194.53 o
  12   6   7     7212.31     7072.71    272.15 o
  13   6   7     2217.61     1931.81    242.50 o
  14   6   7     5898.84     5941.39    246.19 o
  15   6   7     1817.29     1753.59    250.12 o
  16   6   7     5113.19     5324.24    247.74 o
  17   6   7     1493.36     1392.76    249.77 o
  18   6   7     3987.42     4402.44    273.46 o
  19   6   7     1172.77     1245.49    249.17 o
  20   6   7     2433.59     2367.29    239.77 o
  21   6   7      713.83      644.06    288.10 o
  22   6   7     2002.02     2225.98    317.39 o
  23   6   7      407.32      458.46    272.86 o
  24   6   7     1694.36     1690.97    271.55 o
  25   6   7      149.65      210.00    306.79 o
 -27   7   7       43.48       22.14    309.29 o
 -26   7   7       46.02       39.05    237.26 o
 -25   7   7        0.45       54.29    264.41 o
 -24   7   7        8.71       47.38    265.00 o
 -23   7   7      116.53      126.07    306.67 o
 -22   7   7        2.20       11.31    297.74 o
 -21   7   7      255.56      298.69    257.86 o
 -20   7   7       15.59       38.81    251.67 o
 -19   7   7       41.59       70.00    277.27 o
 -18   7   7       13.83       -0.95    234.29 o
 -17   7   7      159.14       89.05    232.03 o
 -16   7   7        4.87        6.31    237.50 o
 -15   7   7       80.58       57.02    263.10 o
 -14   7   7       14.02       78.45    234.76 o
 -13   7   7      406.25      390.60    235.12 o
 -12   7   7       19.01      -60.12    205.24 o
 -11   7   7       10.09       16.43    160.60 o
 -10   7   7      377.37      257.50    195.48 o
  -9   7   7      145.40      161.91    181.07 o
  -8   7   7      245.86      211.19    195.95 o
  -7   7   7      275.82      254.53    204.88 o
  -6   7   7       10.15      -17.14    191.67 o
  -5   7   7        7.76      106.79    205.36 o
  -4   7   7      277.65      242.50    181.55 o
  -3   7   7      226.86      193.45    179.17 o
  -2   7   7      912.36      912.15    188.69 o
  -1   7   7      139.74       88.69    204.17 o
   0   7   7     1771.80     1653.35    212.38 o
   1   7   7      668.59      590.36    206.55 o
   2   7   7     1309.40     1314.18    191.31 o
   3   7   7       12.06        9.40    203.57 o
   4   7   7      776.97      696.44    205.12 o
   5   7   7       70.64      102.38    200.36 o
   6   7   7      212.97      200.00    181.79 o
   7   7   7       49.01       17.98    179.17 o
   8   7   7     1396.01     1303.47    211.19 o
   9   7   7       16.84      -71.31    236.79 o
  10   7   7      662.36      641.68    245.60 o
  11   7   7       66.93       30.95    243.34 o
  12   7   7       13.75       21.67    202.15 o
  13   7   7      188.26      172.62    242.03 o
  14   7   7        7.22       73.10    226.43 o
  15   7   7       99.59      144.17    226.19 o
  16   7   7       84.01       72.26    233.57 o
  17   7   7        3.84       17.50    226.07 o
  18   7   7      212.97      245.96    267.38 o
  19   7   7       14.77       36.67    214.41 o
  20   7   7       19.18       85.48    281.91 o
  21   7   7       68.76       63.81    322.74 o
  22   7   7       63.03      179.05    292.38 o
  23   7   7       26.27        0.24    306.91 o
  24   7   7        0.44       50.24    313.22 o
 -26   8   7       74.76      175.36    269.05 o
 -25   8   7     1019.22      808.58    245.84 o
 -24   8   7      106.20      168.93    305.36 o
 -23   8   7     1778.07     1817.88    275.84 o
 -22   8   7      174.02      -33.93    306.19 o
 -21   8   7     1640.25     1922.29    302.62 o
 -20   8   7      295.68      362.39    219.05 o
 -19   8   7     1967.30     2442.41    260.72 o
 -18   8   7      436.54      356.55    179.88 o
 -17   8   7     3459.23     3897.07    325.24 o
 -16   8   7     1635.98     1727.05    300.00 o
 -15   8   7     3921.25     4170.53    284.65 o
 -14   8   7     4048.89     4071.60    257.50 o
 -13   8   7     5884.83     5589.24    235.60 o
 -12   8   7     3189.30     3250.28    251.43 o
 -11   8   7     5854.98     5834.84    251.67 o
 -10   8   7     1943.96     2066.69    225.84 o
  -9   8   7     4001.37     3838.98    268.46 o
  -8   8   7     3409.19     3408.62    240.12 o
  -7   8   7     4482.88     4312.20    239.29 o
  -6   8   7     3174.41     3111.35    217.38 o
  -5   8   7     5140.08     4590.06    200.84 o
  -4   8   7     2154.91     2128.00    202.15 o
  -3   8   7     8911.09     8370.35    232.86 o
  -2   8   7     6037.60     5653.88    211.79 o
  -1   8   7     7506.04     7386.05    238.57 o
   0   8   7    10009.19     9185.36    234.17 o
   1   8   7     4314.16     4009.81    208.81 o
   2   8   7     7183.39     6955.33    220.48 o
   3   8   7     4334.14     4151.84    222.74 o
   4   8   7     5941.58     5876.27    241.91 o
   5   8   7     3785.54     6038.29    267.74 o
   6   8   7     8406.94     8502.13    257.27 o
   7   8   7     1744.75     1629.19    240.36 o
   8   8   7     5012.93     5276.14    242.86 o
   9   8   7     2559.80     2582.53    218.34 o
  10   8   7     3817.86     4055.89    249.17 o
  11   8   7     1932.94     1945.98    244.88 o
  12   8   7     3647.30     3641.48    253.93 o
  13   8   7     2501.24     2320.27    277.03 o
  14   8   7     4761.49     4520.06    236.79 o
  15   8   7     1414.57     1376.09    274.29 o
  16   8   7     3566.11     3579.69    287.50 o
  17   8   7     1039.51      933.58    277.27 o
  18   8   7     2430.58     2674.44    353.46 o
  19   8   7      827.81      709.89    308.46 o
  20   8   7     1714.87     1565.14    330.36 o
  21   8   7      232.56      252.50    315.96 o
  22   8   7     1172.96      996.44    290.60 o
  23   8   7      390.66      135.12    269.41 o
 -24   9   7      360.07     -228.57    228.57 o
 -23   9   7       37.00     -128.34    236.91 o
 -22   9   7      417.10      427.98    237.98 o
 -21   9   7       40.53     -113.57    233.93 o
 -20   9   7      385.63      467.86    215.72 o
 -19   9   7       60.72      191.67    232.50 o
 -18   9   7      916.34      865.96    222.62 o
 -17   9   7      249.23      193.57    251.31 o
 -16   9   7     1515.35     1699.31    223.34 o
 -15   9   7      390.62      393.22    273.57 o
 -14   9   7      860.16      979.77    290.36 o
 -13   9   7     1097.97     1054.78    255.36 o
 -12   9   7      583.41      605.25    253.69 o
 -11   9   7      910.09      870.01    266.31 o
 -10   9   7     1086.24     1007.99    213.93 o
  -9   9   7      993.16      959.42    214.88 o
  -8   9   7     1225.98     1187.16    228.69 o
  -7   9   7     1395.53     1355.26    228.93 o
  -6   9   7     2053.64     2099.19    250.00 o
  -5   9   7     2948.66     2916.47    252.38 o
  -4   9   7     1125.30     1037.39    228.57 o
  -3   9   7     2786.80     2824.44    252.62 o
  -2   9   7     1075.15     1160.61    245.84 o
  -1   9   7     1034.10     1026.08    243.22 o
   0   9   7     1026.79     1009.06    242.74 o
   1   9   7     1197.90     1277.04    242.62 o
   2   9   7      268.58      297.74    248.81 o
   3   9   7     1089.42     1048.82    209.29 o
   4   9   7      649.34      794.30    249.05 o
   5   9   7     3219.07     3284.45    260.48 o
   6   9   7      744.10      784.65    241.07 o
   7   9   7     1323.03     1377.64    222.15 o
   8   9   7      554.13      586.32    236.91 o
   9   9   7      977.81     1045.49    207.86 o
  10   9   7      104.12      157.86    226.55 o
  11   9   7      960.96      947.63    231.07 o
  12   9   7      355.43      376.91    235.84 o
  13   9   7      627.84      633.82    271.07 o
  14   9   7      517.75      486.08    246.43 o
  15   9   7      674.26      541.44    229.05 o
  16   9   7      153.17       73.22    309.77 o
  17   9   7      564.20      575.60    385.84 o
  18   9   7      121.90      137.62    229.05 o
  19   9   7      512.34      457.15    235.48 o
  20   9   7      145.94      117.14    232.62 o
  21   9   7      304.29      255.96    233.93 o
 -22  10   7       92.71      185.36    274.17 o
 -21  10   7      580.15      683.22    306.91 o
 -20  10   7      351.00      426.79    262.62 o
 -19  10   7      958.23     1042.75    237.03 o
 -18  10   7      450.89      404.89    234.17 o
 -17  10   7     1366.09     1619.43    264.77 o
 -16  10   7      331.23      380.12    213.46 o
 -15  10   7      779.22      881.92    253.69 o
 -14  10   7      563.15      580.72    331.31 o
 -13  10   7      936.29      994.54    246.91 o
 -12  10   7      609.98      519.65    222.74 o
 -11  10   7     1585.71     1536.92    211.31 o
 -10  10   7      707.02      760.61    262.86 o
  -9  10   7     2991.87     3060.16    274.53 o
  -8  10   7      952.88      878.34    263.69 o
  -7  10   7     2743.93     2652.06    234.05 o
  -6  10   7      939.31      973.70    250.36 o
  -5  10   7     2054.03     2015.98    231.67 o
  -4  10   7     1492.64     1568.95    245.84 o
  -3  10   7     2701.02     2473.60    251.19 o
  -2  10   7     2040.91     2037.41    248.69 o
  -1  10   7     2085.13     2231.46    245.96 o
   0  10   7     1621.38     1703.00    244.77 o
   1  10   7     1499.59     1505.85    242.86 o
   2  10   7     1681.52     1661.33    244.77 o
   3  10   7     1443.72     1506.92    252.03 o
   4  10   7     1656.47     1579.43    245.84 o
   5  10   7     1952.56     1913.36    255.60 o
   6  10   7     2737.71     2748.96    242.03 o
   7  10   7     1863.94     1863.60    272.15 o
   8  10   7     2271.45     2087.41    256.43 o
   9  10   7     1149.28      993.47    256.79 o
  10  10   7      787.80      877.63    265.24 o
  11  10   7      508.13      511.44    244.77 o
  12  10   7      938.73      955.85    284.65 o
  13  10   7      557.72      607.75    298.58 o
  14  10   7      954.06     1058.82    344.77 o
  15  10   7      318.33      300.84    283.10 o
  16  10   7      730.52     1076.68    234.41 o
  17  10   7      155.30      192.62    231.43 o
  18  10   7      566.59      688.22    232.38 o
  19  10   7       74.30       44.17    297.15 o
 -19  11   7      460.03      552.15    214.41 o
 -18  11   7      727.80      809.42    263.22 o
 -17  11   7      548.35      368.93    303.34 o
 -16  11   7     1443.48     1428.47    240.60 o
 -15  11   7      393.41      380.60    300.00 o
 -14  11   7     1621.59     1839.31    305.36 o
 -13  11   7      403.76      398.34    338.34 o
 -12  11   7     1986.51     2092.53    314.05 o
 -11  11   7      548.21      648.94    250.24 o
 -10  11   7     3231.07     3204.09    271.07 o
  -9  11   7      996.31     1085.49    267.38 o
  -8  11   7     3169.33     3173.61    252.62 o
  -7  11   7      684.86      674.65    253.69 o
  -6  11   7     2840.57     2715.15    242.27 o
  -5  11   7     1255.19     1368.35    245.24 o
  -4  11   7     2022.51     2238.12    249.53 o
  -3  11   7     1921.48     2013.12    249.65 o
  -2  11   7     2005.83     2109.79    247.27 o
  -1  11   7     1427.29     1499.78    218.57 o
   0  11   7     2249.13     2370.75    247.86 o
   1  11   7     1339.58     1442.64    243.81 o
   2  11   7     1659.17     1713.12    244.77 o
   3  11   7      769.94      935.73    241.67 o
   4  11   7     2765.61     2766.70    252.03 o
   5  11   7     1696.73     1781.81    237.03 o
   6  11   7     2266.51     2192.41    249.05 o
   7  11   7     1898.54     1990.15    235.60 o
   8  11   7     1106.86     1155.13    263.46 o
   9  11   7     1757.51     2090.27    303.69 o
  10  11   7      841.22      837.15    279.17 o
  11  11   7     1799.11     1893.36    262.15 o
  12  11   7      900.90      992.87    335.60 o
  13  11   7     1114.28     1315.26    314.77 o
  14  11   7      773.38      723.70    288.10 o
  15  11   7     1136.76      965.96    290.72 o
  16  11   7      583.11      492.74    289.88 o
 -16  12   7        2.43      126.31    312.50 o
 -15  12   7       50.21      107.50    230.84 o
 -14  12   7       25.17      109.17    294.65 o
 -13  12   7       55.77       -9.40    295.00 o
 -12  12   7       20.49       45.71    388.46 o
 -11  12   7       19.75      -27.62    318.93 o
 -10  12   7        5.06       41.31    291.67 o
  -9  12   7       45.45      122.14    296.67 o
  -8  12   7       12.25      -38.57    292.50 o
  -7  12   7      106.97       42.14    278.34 o
  -6  12   7       74.03       25.48    261.31 o
  -5  12   7      108.86      119.53    247.50 o
  -4  12   7       95.55      133.10    294.41 o
  -3  12   7      142.37      228.46    266.91 o
  -2  12   7       21.72       48.45    280.84 o
  -1  12   7      187.05      280.24    280.24 o
   0  12   7       63.53      166.31    280.60 o
   1  12   7      237.24      284.29    282.62 o
   2  12   7      375.44      346.79    285.36 o
   3  12   7       26.85       53.93    294.29 o
   4  12   7       96.47      119.76    250.96 o
   5  12   7       25.55       91.19    292.50 o
   6  12   7       23.85      100.72    293.10 o
   7  12   7      116.44      247.38    267.50 o
   8  12   7       65.47      112.74    292.62 o
   9  12   7       83.77      166.07    315.36 o
  10  12   7       38.34      130.00    280.72 o
  11  12   7       25.81     -111.19    335.72 o
  12  12   7      176.61      101.19    284.17 o
  13  12   7        7.22       11.67    220.96 o
 -11  13   7      496.17      453.70    408.70 o
 -10  13   7      833.40      771.32    313.46 o
  -9  13   7      427.65      506.32    300.36 o
  -8  13   7     1224.68     1371.09    314.77 o
  -7  13   7      647.04      641.91    274.88 o
  -6  13   7     1343.68     1336.57    279.53 o
  -5  13   7      698.87      767.15    300.00 o
  -4  13   7     1480.62     1519.66    313.22 o
  -3  13   7      731.33      827.75    299.41 o
  -2  13   7     1257.40     1240.97    290.84 o
  -1  13   7      966.81     1002.39    290.12 o
   0  13   7     1038.48     1197.16    290.36 o
   1  13   7     1851.77     2033.36    304.05 o
   2  13   7      785.96      743.58    271.07 o
   3  13   7     1853.42     1887.88    293.93 o
   4  13   7      745.40      733.10    288.69 o
   5  13   7     1591.03     1528.35    302.27 o
   6  13   7      712.17      673.94    248.46 o
   7  13   7     1205.65     1243.59    300.96 o
   8  13   7      643.35      736.91    326.55 o
 -31   0   8      873.93      796.20    315.24 o
 -30   0   8        1.14      100.48    258.81 o
 -29   0   8     2147.08     2626.22    314.17 o
 -28   0   8       28.95       30.83    234.17 o
 -27   0   8     2967.24     2892.18    285.36 o
 -26   0   8      224.39      214.76    253.10 o
 -25   0   8     1306.39     1455.14    259.05 o
 -24   0   8      910.00      792.27    230.96 o
 -23   0   8     4786.67     4782.56    277.15 o
 -22   0   8      225.38      311.67    257.15 o
 -21   0   8     7800.41     7416.52    244.29 o
 -20   0   8      705.01      779.41    237.15 o
 -19   0   8     9635.54     9388.34    270.72 o
 -18   0   8     2451.56     2397.29    207.86 o
 -17   0   8    11621.67    11020.74    269.88 o
 -16   0   8     1801.20     1695.97    229.17 o
 -15   0   8    15963.12    14416.74    247.38 o
 -14   0   8      563.41      574.53    179.65 o
 -13   0   8    39691.83    36104.52    331.19 o
 -12   0   8     2106.51     2018.12    171.91 o
 -11   0   8    20862.87    19372.52    307.74 o
 -10   0   8     7193.34     6004.36    254.77 o
  -9   0   8    22807.39    22203.03    293.69 o
  -8   0   8    14797.07    13745.06    286.31 o
  -7   0   8    33062.89    32149.59    312.98 o
  -6   0   8    11282.97    11031.81    249.65 o
  -5   0   8    38148.42    38916.22    332.86 o
  -4   0   8     3120.67     2595.39    236.43 o
  -3   0   8    39542.05    37837.52    329.29 o
  -2   0   8     3094.58     2782.77    201.55 o
  -1   0   8    53487.99    52292.00    394.29 o
   0   0   8    15087.59    14432.33    251.67 o
   1   0   8    14813.90    14078.28    223.46 o
   2   0   8    35053.66    34154.49    308.10 o
   3   0   8    10044.07     9364.05    252.62 o
   4   0   8    15181.29    14857.81    240.72 o
   5   0   8     9573.79     9788.70    248.34 o
   6   0   8    17582.15    17288.08    270.60 o
   7   0   8    14591.69    13922.32    262.27 o
   8   0   8    23861.51    22455.17    261.79 o
   9   0   8    16837.50    15695.32    236.19 o
  10   0   8    12377.64    11865.87    221.31 o
  11   0   8     7851.11     7724.03    228.93 o
  12   0   8     4075.13     3956.48    178.45 o
  13   0   8    14144.82    12848.62    221.55 o
  14   0   8    12176.17    11397.77    240.36 o
  15   0   8     2069.04     1789.67    169.76 o
  16   0   8     6672.50     6678.42    214.29 o
  17   0   8     1035.21     1217.99    195.95 o
  18   0   8     5447.12     5444.83    185.95 o
  19   0   8     1697.60     1694.90    197.15 o
  20   0   8     4915.62     4988.76    214.65 o
  21   0   8     1435.61     1525.14    238.10 o
  22   0   8     3310.70     3716.83    247.50 o
  23   0   8      808.75      850.96    236.55 o
  24   0   8     2501.77     2815.63    292.03 o
  25   0   8      344.96      290.48    284.53 o
  26   0   8     1658.92     1685.62    289.29 o
  27   0   8      439.67      196.55    236.19 o
 -31   1   8        0.13      -78.69    288.34 o
 -30   1   8       52.89       37.62    300.60 o
 -29   1   8       57.11       -3.69    274.29 o
 -28   1   8      316.34      323.10    258.22 o
 -27   1   8        0.22     -100.12    292.03 o
 -26   1   8      218.20      248.81    220.12 o
 -25   1   8        2.07       39.17    250.36 o
 -24   1   8       54.52       46.91    251.19 o
 -23   1   8       13.11       38.45    236.43 o
 -22   1   8      279.91      217.86    227.26 o
 -21   1   8       47.33       77.86    255.48 o
 -20   1   8      309.36      303.93    229.53 o
 -19   1   8      309.38      308.81    245.72 o
 -18   1   8     1590.03     1509.42    212.38 o
 -17   1   8      222.99      292.50    184.65 o
 -16   1   8     1124.77     1007.63    211.31 o
 -15   1   8        3.52      -66.91    204.41 o
 -14   1   8     1915.87     1804.79    220.12 o
 -13   1   8       45.63       76.79    171.07 o
 -12   1   8     4669.78     4612.08    246.07 o
 -11   1   8      777.55      703.82    209.53 o
 -10   1   8     3055.80     3142.06    213.10 o
  -9   1   8     1401.75     1457.28    230.72 o
  -8   1   8      370.47      240.60    223.81 o
  -7   1   8      625.83      461.67    205.24 o
  -6   1   8     1838.73     1728.24    209.76 o
  -5   1   8      209.68      139.88    186.19 o
  -4   1   8     2013.02     3851.48    196.79 o
  -3   1   8      135.15      207.26    180.12 o
  -2   1   8     2223.37     2388.25    208.81 o
  -1   1   8     3778.19     3410.40    212.86 o
   0   1   8       18.21       30.24    215.84 o
   1   1   8     1260.18     1322.16    182.38 o
   2   1   8      140.53      207.38    173.22 o
   3   1   8      101.63       49.29    171.79 o
   4   1   8      348.27      353.34    208.93 o
   5   1   8      283.61      294.65    186.43 o
   6   1   8      519.17      493.70    207.98 o
   7   1   8     1667.61     1686.69    152.86 o
   8   1   8     1057.33     1028.23    205.36 o
   9   1   8     2093.86     2077.53    174.53 o
  10   1   8       64.08       95.60    176.91 o
  11   1   8      999.97      913.46    180.00 o
  12   1   8     1211.03     1179.90    200.36 o
  13   1   8       61.92      100.00    195.48 o
  14   1   8      215.51      174.65    172.62 o
  15   1   8       23.02      162.86    169.65 o
  16   1   8      129.47      175.00    203.93 o
  17   1   8       99.56      142.26    232.62 o
  18   1   8      131.97      196.67    231.43 o
  19   1   8      544.42      504.53    192.03 o
  20   1   8       13.40      -45.36    206.79 o
  21   1   8      129.41      153.81    232.38 o
  22   1   8       15.89       -3.57    189.29 o
  23   1   8       36.76      -86.67    232.26 o
  24   1   8       17.00       -3.81    251.31 o
  25   1   8       73.05       67.74    280.84 o
  26   1   8       21.38     -112.14    254.77 o
  27   1   8       38.99      154.29    281.08 o
 -30   2   8       21.46       -7.98    299.17 o
 -29   2   8     1061.99     1312.64    279.88 o
 -28   2   8       93.05       78.33    300.48 o
 -27   2   8     1700.95     1830.98    285.96 o
 -26   2   8      257.98      254.88    251.91 o
 -25   2   8     1928.21     2155.86    261.07 o
 -24   2   8      258.85      246.67    252.74 o
 -23   2   8     4768.46     4763.99    248.22 o
 -22   2   8      356.88      380.96    254.88 o
 -21   2   8     3457.22     3764.22    270.60 o
 -20   2   8      566.00      535.13    257.15 o
 -19   2   8     3703.49     3904.81    244.88 o
 -18   2   8      828.14      855.01    194.17 o
 -17   2   8     3694.40     3574.21    211.07 o
 -16   2   8     2135.40     2001.81    204.29 o
 -15   2   8     6405.55     6143.41    227.15 o
 -14   2   8     3443.00     3218.85    226.31 o
 -13   2   8    14046.35    12990.88    266.19 o
 -12   2   8     3918.68     3508.02    187.15 o
 -11   2   8    16445.21    15343.18    283.81 o
 -10   2   8     4880.66     4242.44    206.91 o
  -9   2   8    17409.66    16801.65    295.36 o
  -8   2   8     5139.85     4562.20    208.81 o
  -7   2   8     9519.01     8624.28    243.69 o
  -6   2   8     4395.10     3958.39    236.43 o
  -5   2   8     6055.66     5429.83    228.22 o
  -4   2   8    10917.72    10494.66    247.74 o
  -3   2   8    13704.30    12433.14    235.96 o
  -2   2   8    14294.74    12968.98    248.93 o
  -1   2   8    15537.29    15446.39    276.79 o
   0   2   8     9012.32     8295.11    230.60 o
   1   2   8     6407.29     5628.29    216.67 o
   2   2   8     5246.56     4523.87    210.60 o
   3   2   8    16031.57    16597.72    258.34 o
   4   2   8    10419.90    10047.04    251.19 o
   5   2   8    22964.41    22290.17    253.81 o
   6   2   8    10830.20    10780.02    250.12 o
   7   2   8    12126.86    11427.29    233.81 o
   8   2   8     6858.92     6561.28    212.26 o
   9   2   8     6392.30     6094.25    209.05 o
  10   2   8     9693.22     9401.19    236.55 o
  11   2   8     1937.13     1861.10    204.88 o
  12   2   8     8909.70     8623.09    201.55 o
  13   2   8     4644.59     4218.98    179.17 o
  14   2   8     4245.44     4270.41    193.93 o
  15   2   8     4159.23     3834.22    200.00 o
  16   2   8     3803.96     3800.41    220.84 o
  17   2   8     5120.33     4913.87    227.15 o
  18   2   8     3680.52     3986.84    244.29 o
  19   2   8     3802.13     3786.36    223.34 o
  20   2   8     2467.84     2770.75    240.36 o
  21   2   8     1291.37     1221.56    193.57 o
  22   2   8     2372.71     2458.84    242.03 o
  23   2   8      714.53      669.18    234.53 o
  24   2   8     1554.00     1620.38    255.96 o
  25   2   8      232.64      149.05    280.48 o
  26   2   8      977.74     1060.49    285.84 o
  27   2   8      375.34      296.91    283.93 o
 -30   3   8      340.61      324.17    258.10 o
 -29   3   8       15.55      -69.64    297.38 o
 -28   3   8      565.33      619.65    301.31 o
 -27   3   8      107.60       43.33    245.00 o
 -26   3   8      970.30      795.25    253.57 o
 -25   3   8       38.38       89.05    248.81 o
 -24   3   8      980.00     1133.71    243.81 o
 -23   3   8      107.68      125.48    249.17 o
 -22   3   8      754.74      880.49    227.15 o
 -21   3   8      186.90      180.84    222.86 o
 -20   3   8     1254.59     1345.14    229.76 o
 -19   3   8       69.18       21.55    255.36 o
 -18   3   8     1512.61     1670.74    264.53 o
 -17   3   8      153.56      115.00    175.12 o
 -16   3   8     1946.55     1812.52    198.81 o
 -15   3   8      964.35      873.70    196.31 o
 -14   3   8     6275.33     5844.96    246.07 o
 -13   3   8     3124.47     3096.35    234.53 o
 -12   3   8     9504.11     9194.76    241.31 o
 -11   3   8     3487.02     3414.81    222.98 o
 -10   3   8     8115.92     7980.70    246.19 o
  -9   3   8     3261.56     2942.90    199.88 o
  -8   3   8     4585.42     4219.58    198.57 o
  -7   3   8     2576.37     2339.20    230.00 o
  -6   3   8     3809.02     3641.24    234.05 o
  -5   3   8     2039.49     1957.64    195.36 o
  -4   3   8     4701.30     4328.99    220.84 o
  -3   3   8     2111.50     1711.81    179.17 o
  -2   3   8     4702.17     4450.53    234.41 o
  -1   3   8     4006.47     3512.90    189.65 o
   0   3   8    16703.20    15904.73    255.48 o
   1   3   8     5313.27     4787.32    204.65 o
   2   3   8    11090.36    10676.45    224.88 o
   3   3   8     3205.09     3072.66    201.07 o
   4   3   8     9197.38     9353.69    245.48 o
   5   3   8     6734.32     6580.44    230.96 o
   6   3   8     7777.78     7479.26    216.43 o
   7   3   8     6941.78     6439.25    197.62 o
   8   3   8     8155.83     8026.18    235.96 o
   9   3   8     7379.99     6850.21    209.65 o
  10   3   8     5739.37     5300.31    203.34 o
  11   3   8     3269.34     3114.68    211.91 o
  12   3   8     3010.53     2995.75    207.62 o
  13   3   8     4902.66     4674.11    196.67 o
  14   3   8     1295.91     1243.94    179.17 o
  15   3   8     2590.87     2541.10    217.03 o
  16   3   8     1861.08     1774.55    215.00 o
  17   3   8      798.23      754.06    231.91 o
  18   3   8     2872.18     2958.25    219.29 o
  19   3   8     1011.61     1073.94    232.62 o
  20   3   8      893.92      841.08    211.31 o
  21   3   8     1299.24     1231.09    213.22 o
  22   3   8      307.21      343.69    231.79 o
  23   3   8     1140.36     1260.49    252.27 o
  24   3   8      316.92      357.98    280.24 o
  25   3   8      689.20      750.60    254.88 o
  26   3   8      129.46      127.98    230.84 o
  27   3   8      405.92      313.10    300.24 o
 -30   4   8       20.12       30.83    339.29 o
 -29   4   8      431.44      449.17    311.08 o
 -28   4   8        1.03       45.24    307.74 o
 -27   4   8      567.49      539.65    265.36 o
 -26   4   8        9.25      -62.98    272.50 o
 -25   4   8      828.57      938.35    240.48 o
 -24   4   8      105.66      134.17    247.27 o
 -23   4   8     1440.73     1566.93    264.17 o
 -22   4   8       72.29       74.76    235.36 o
 -21   4   8     1184.60     1360.26    270.00 o
 -20   4   8      182.91       77.26    247.03 o
 -19   4   8     2946.98     3028.25    242.86 o
 -18   4   8      313.39      290.84    226.31 o
 -17   4   8     4526.72     4876.61    277.27 o
 -16   4   8      296.39      241.31    219.76 o
 -15   4   8     2921.78     2967.78    228.34 o
 -14   4   8      306.66      246.55    215.00 o
 -13   4   8     2623.97     2496.22    203.93 o
 -12   4   8      923.76      842.15    192.62 o
 -11   4   8      929.92      872.63    218.10 o
 -10   4   8      292.48      214.17    203.69 o
  -9   4   8     3557.37     3342.54    207.86 o
  -8   4   8     1013.85      997.75    196.31 o
  -7   4   8     7207.48     6532.23    205.36 o
  -6   4   8     4263.97     3911.36    205.00 o
  -5   4   8     9453.84     9163.10    227.86 o
  -4   4   8     7037.28     6257.22    214.88 o
  -3   4   8     8462.90     7665.10    211.79 o
  -2   4   8     3871.63     3970.53    231.19 o
  -1   4   8     8516.38     8236.06    246.67 o
   0   4   8      730.41      729.30    194.53 o
   1   4   8     7868.32     7668.91    225.84 o
   2   4   8     1453.26     1341.92    181.55 o
   3   4   8     3929.64     3648.74    191.67 o
   4   4   8     2461.68     2188.00    197.38 o
   5   4   8     4576.56     4318.15    202.03 o
   6   4   8     2888.97     2588.13    192.86 o
   7   4   8     3780.60     3882.31    200.36 o
   8   4   8     2906.65     2932.06    192.26 o
   9   4   8     4206.47     3994.58    215.72 o
  10   4   8     1792.25     1864.91    204.17 o
  11   4   8     2021.88     2023.00    181.67 o
  12   4   8     3785.09     3738.74    209.65 o
  13   4   8     2244.85     2113.12    184.17 o
  14   4   8     4684.41     4602.92    226.91 o
  15   4   8      734.28      700.60    209.88 o
  16   4   8      781.93      877.04    231.79 o
  17   4   8      360.85      330.48    231.19 o
  18   4   8     1439.45     1585.50    194.53 o
  19   4   8      164.09      141.79    194.88 o
  20   4   8     1218.22     1268.47    212.03 o
  21   4   8      262.39      195.84    232.03 o
  22   4   8      816.10      928.70    274.88 o
  23   4   8      253.19      213.81    280.84 o
  24   4   8      650.34      780.72    253.22 o
  25   4   8      123.81      122.03    281.55 o
  26   4   8      442.27      472.15    272.98 o
 -29   5   8       76.32       62.02    304.41 o
 -28   5   8     1214.62     1204.18    276.19 o
 -27   5   8       75.51      187.15    305.48 o
 -26   5   8     1286.60     1535.02    325.72 o
 -25   5   8      102.20      170.36    304.29 o
 -24   5   8     2609.72     2507.77    224.65 o
 -23   5   8      314.12      290.12    218.81 o
 -22   5   8     4409.76     4444.94    287.86 o
 -21   5   8      838.46      848.70    277.27 o
 -20   5   8     5595.99     5807.22    251.19 o
 -19   5   8     1559.08     1434.19    216.07 o
 -18   5   8     5557.18     5914.96    283.46 o
 -17   5   8      753.63      720.01    231.79 o
 -16   5   8     7589.46     7792.60    288.34 o
 -15   5   8      349.76      411.20    189.65 o
 -14   5   8     8819.62     8433.56    257.74 o
 -13   5   8     2868.47     2951.23    232.26 o
 -12   5   8     5815.88     5552.45    200.24 o
 -11   5   8     1895.01     1787.05    215.36 o
 -10   5   8    11140.04    10513.23    219.41 o
  -9   5   8     3705.11     3483.74    206.91 o
  -8   5   8    15815.04    14181.49    235.84 o
  -7   5   8     6865.15     6560.44    233.81 o
  -6   5   8    11624.86    11268.60    264.77 o
  -5   5   8     9693.78     9166.43    218.10 o
  -4   5   8    14512.51    14265.31    274.05 o
  -3   5   8     6322.88     5795.19    240.84 o
  -2   5   8    15499.13    14606.26    238.34 o
  -1   5   8     1801.31     1636.45    200.72 o
   0   5   8    13467.66    12785.52    247.38 o
   1   5   8     4667.07     4374.58    213.93 o
   2   5   8     6209.71     6996.16    220.60 o
   3   5   8     7147.73     6701.99    220.60 o
   4   5   8     6488.72     5798.89    202.15 o
   5   5   8     5337.35     5013.99    223.93 o
   6   5   8     8911.09     8512.25    239.05 o
   7   5   8     6876.72     6324.96    213.81 o
   8   5   8     7475.75     7197.12    217.98 o
   9   5   8    10531.37    10059.77    241.67 o
  10   5   8     6015.78     5710.43    220.60 o
  11   5   8     6064.03     6042.10    220.36 o
  12   5   8     3590.72     3486.35    246.79 o
  13   5   8     5440.31     5386.86    229.65 o
  14   5   8     2244.84     2393.13    240.48 o
  15   5   8     4157.06     4232.67    229.76 o
  16   5   8     1236.95     1410.73    256.79 o
  17   5   8     4705.42     4803.28    260.00 o
  18   5   8     1526.04     1532.76    239.41 o
  19   5   8     2907.14     3007.90    244.88 o
  20   5   8     1509.76     1541.69    260.84 o
  21   5   8     1783.40     1834.67    270.48 o
  22   5   8      909.62      770.49    263.22 o
  23   5   8     1673.26     1793.95    268.93 o
  24   5   8      411.38      366.31    296.43 o
  25   5   8     1025.62      899.18    268.93 o
 -28   6   8        6.09       23.93    270.84 o
 -27   6   8       51.71      -44.05    297.50 o
 -26   6   8       48.75      109.53    324.05 o
 -25   6   8        1.40       39.29    323.34 o
 -24   6   8        0.79      -10.95    322.39 o
 -23   6   8       19.04      102.14    244.29 o
 -22   6   8       68.90       23.10    240.00 o
 -21   6   8       80.23       93.93    240.12 o
 -20   6   8       32.18       10.24    238.57 o
 -19   6   8      143.02      197.86    205.60 o
 -18   6   8       54.39       45.36    233.46 o
 -17   6   8      247.76      275.60    202.15 o
 -16   6   8        8.28       13.33    238.34 o
 -15   6   8       22.17       17.62    255.84 o
 -14   6   8        0.93      -42.38    263.34 o
 -13   6   8      304.13      303.93    227.38 o
 -12   6   8       73.78       54.41    212.74 o
 -11   6   8       29.64       15.48    196.55 o
 -10   6   8      599.58      533.46    181.31 o
  -9   6   8      238.40      229.65    162.74 o
  -8   6   8      338.47      280.96    182.86 o
  -7   6   8      145.39      143.34    181.55 o
  -6   6   8      166.43      104.05    207.15 o
  -5   6   8        6.61       16.55    163.22 o
  -4   6   8      350.93      337.86    205.96 o
  -3   6   8       73.84       70.60    187.38 o
  -2   6   8       91.49       80.72    203.69 o
  -1   6   8      178.82      148.57    183.10 o
   0   6   8      559.64      435.60    175.12 o
   1   6   8      117.82       92.38    203.10 o
   2   6   8      999.73      840.61    177.74 o
   3   6   8      522.65      596.79    203.34 o
   4   6   8     1606.55     1611.81    207.62 o
   5   6   8      634.56      584.29    202.15 o
   6   6   8       15.84      -24.05    181.55 o
   7   6   8       27.70        8.21    179.29 o
   8   6   8       36.63      -28.33    196.07 o
   9   6   8       32.16       50.95    194.05 o
  10   6   8       35.73       62.02    213.34 o
  11   6   8       35.10      -28.10    211.43 o
  12   6   8       64.35      115.83    224.76 o
  13   6   8      462.83      428.22    240.72 o
  14   6   8      123.52      138.69    217.03 o
  15   6   8      133.56      105.48    241.43 o
  16   6   8      159.31      171.07    231.31 o
  17   6   8      102.66       53.45    206.79 o
  18   6   8      122.52      142.74    190.84 o
  19   6   8       23.60       18.10    214.76 o
  20   6   8       23.96       85.12    291.08 o
  21   6   8       10.77        5.83    270.36 o
  22   6   8        1.31      -92.03    251.91 o
  23   6   8       25.69       19.41    251.43 o
  24   6   8        3.00      -64.52    311.19 o
 -27   7   8      122.54      257.98    337.74 o
 -26   7   8     1589.17     1740.98    247.50 o
 -25   7   8      186.33      235.60    286.55 o
 -24   7   8     1662.14     1798.71    292.74 o
 -23   7   8      209.16      229.41    305.48 o
 -22   7   8     2130.72     2294.67    302.74 o
 -21   7   8      203.62      163.81    222.03 o
 -20   7   8     2462.39     2417.41    246.19 o
 -19   7   8      236.17      240.84    255.48 o
 -18   7   8     4753.38     5135.78    262.50 o
 -17   7   8      398.16      407.51    270.00 o
 -16   7   8     5061.97     5439.24    259.05 o
 -15   7   8      987.22      997.63    260.72 o
 -14   7   8     7941.78     8190.58    293.34 o
 -13   7   8     2026.99     1971.34    241.07 o
 -12   7   8     8343.04     8249.87    261.07 o
 -11   7   8     1427.69     1468.71    203.46 o
 -10   7   8     6211.74     6360.44    265.12 o
  -9   7   8     1562.03     1638.35    205.00 o
  -8   7   8    10298.23     9978.46    250.60 o
  -7   7   8     3195.16     3136.23    221.79 o
  -6   7   8    12314.06    11702.41    237.26 o
  -5   7   8     5627.03     5843.65    232.50 o
  -4   7   8     5177.55     4996.73    212.15 o
  -3   7   8     3013.58     3043.97    202.86 o
  -2   7   8     6554.92     6609.73    232.15 o
  -1   7   8     4439.45     4437.44    226.43 o
   0   7   8    11482.90    10915.26    252.74 o
   1   7   8     8664.14     8686.30    246.07 o
   2   7   8    13419.34    12543.74    247.38 o
   3   7   8     6668.19     6424.37    218.81 o
   4   7   8    11005.91    10478.71    249.29 o
   5   7   8     4062.75     3965.89    203.22 o
   6   7   8     4102.36     3782.79    200.00 o
   7   7   8     5944.14     6106.63    242.27 o
   8   7   8     2323.55     2273.01    253.46 o
   9   7   8     5307.42     5349.71    244.53 o
  10   7   8     2805.71     2744.44    247.86 o
  11   7   8     3578.43     3957.43    257.03 o
  12   7   8     3101.14     2974.80    215.36 o
  13   7   8     3114.51     3117.90    257.98 o
  14   7   8     3181.54     3104.45    242.62 o
  15   7   8     3928.29     4015.41    240.12 o
  16   7   8     1966.21     1944.55    261.19 o
  17   7   8     3408.51     3611.59    279.17 o
  18   7   8     1543.87     1435.97    235.00 o
  19   7   8     2509.06     2725.04    305.60 o
  20   7   8      995.29      804.89    293.93 o
  21   7   8     1701.95     1734.07    326.91 o
  22   7   8      543.02      432.98    286.91 o
  23   7   8     1129.50     2055.50    306.43 o
 -25   8   8      153.63      246.55    217.38 o
 -24   8   8       60.67     -186.55    306.19 o
 -23   8   8       72.86       44.76    306.67 o
 -22   8   8       12.76       37.98    261.67 o
 -21   8   8       74.43       30.60    261.31 o
 -20   8   8       40.44      135.12    265.48 o
 -19   8   8      142.46      222.15    260.24 o
 -18   8   8       63.36       68.81    288.81 o
 -17   8   8      323.08      390.24    230.48 o
 -16   8   8      142.63      152.86    233.81 o
 -15   8   8      700.14      589.41    268.46 o
 -14   8   8       66.45       38.69    265.24 o
 -13   8   8      332.79      382.74    221.91 o
 -12   8   8      890.44      746.91    252.98 o
 -11   8   8      485.24      425.24    213.93 o
 -10   8   8     1010.46     1844.07    231.79 o
  -9   8   8      683.17      710.37    243.57 o
  -8   8   8     1312.12     1237.16    208.69 o
  -7   8   8      302.09      242.98    212.62 o
  -6   8   8      333.10     1595.02    227.26 o
  -5   8   8      719.69      720.25    226.55 o
  -4   8   8      410.37      383.70    212.50 o
  -3   8   8     1218.68     1201.44    246.55 o
  -2   8   8      255.43      226.07    202.98 o
  -1   8   8     1853.57     1948.24    230.48 o
   0   8   8      206.28      247.15    241.55 o
   1   8   8     1841.29     1874.31    228.34 o
   2   8   8      965.12      880.96    243.69 o
   3   8   8      793.32      880.13    225.72 o
   4   8   8      659.73      586.67    242.15 o
   5   8   8      461.51      537.27    219.05 o
   6   8   8      454.54      487.03    248.57 o
   7   8   8     1449.58     1322.76    227.98 o
   8   8   8      217.18      212.50    216.43 o
   9   8   8      624.37      658.46    200.95 o
  10   8   8      456.76      415.96    223.10 o
  11   8   8      129.33      294.17    251.07 o
  12   8   8      153.54      135.72    262.62 o
  13   8   8      275.18      272.03    221.91 o
  14   8   8       76.40      137.74    220.24 o
  15   8   8      477.50      439.53    265.36 o
  16   8   8      181.02       52.74    214.65 o
  17   8   8      308.85      359.17    284.53 o
  18   8   8      290.55      283.81    259.65 o
  19   8   8      162.89      193.45    290.24 o
  20   8   8      210.10      164.88    272.27 o
  21   8   8      225.16      265.36    348.58 o
  22   8   8       15.63       80.12    351.43 o
 -23   9   8       25.62       52.38    235.48 o
 -22   9   8     1129.39     1123.82    221.07 o
 -21   9   8      190.97      206.31    236.07 o
 -20   9   8     1744.58     1945.62    271.67 o
 -19   9   8      258.05      282.03    303.22 o
 -18   9   8     2282.87     2463.96    223.93 o
 -17   9   8      122.22      158.22    301.08 o
 -16   9   8     1960.53     2054.55    235.60 o
 -15   9   8      761.30      808.34    282.98 o
 -14   9   8     1729.97     1805.50    264.29 o
 -13   9   8     1064.59     1054.42    269.05 o
 -12   9   8     2635.16     2725.75    241.31 o
 -11   9   8      626.30      709.41    252.38 o
 -10   9   8     3508.30     3590.88    209.29 o
  -9   9   8      994.83      900.49    254.88 o
  -8   9   8     4439.60     4525.06    230.60 o
  -7   9   8     1455.45     1328.95    230.36 o
  -6   9   8     5384.16     5134.83    262.03 o
  -5   9   8     1440.52     1389.66    204.41 o
  -4   9   8     7388.64     7492.96    272.86 o
  -3   9   8     4100.26     4332.79    258.57 o
  -2   9   8     5196.63     4809.47    213.46 o
  -1   9   8     5740.90     5663.17    242.98 o
   0   9   8     3352.49     3605.17    254.53 o
   1   9   8     4144.09     4412.20    257.38 o
   2   9   8     4325.50     4336.60    258.46 o
   3   9   8     2783.63     2617.06    232.98 o
   4   9   8     3435.17     3284.09    232.74 o
   5   9   8     2856.78     2823.01    235.24 o
   6   9   8     2203.51     2280.86    256.31 o
   7   9   8     2404.95     2536.22    234.41 o
   8   9   8     3957.55     3727.91    234.41 o
   9   9   8     1848.26     1962.64    246.79 o
  10   9   8     2913.88     3034.56    228.57 o
  11   9   8     1851.54     1978.36    254.65 o
  12   9   8     2406.65     2365.86    266.55 o
  13   9   8     2143.86     2130.74    256.43 o
  14   9   8     1384.00     1314.54    248.10 o
  15   9   8     1276.61     1449.78    331.43 o
  16   9   8      692.98      651.08    327.39 o
  17   9   8      895.84     1001.20    274.41 o
  18   9   8      317.13      404.29    308.46 o
  19   9   8      667.19      667.98    329.17 o
  20   9   8      109.72      137.26    200.48 o
 -21  10   8      804.79      836.44    307.50 o
 -20  10   8       55.69       64.29    213.57 o
 -19  10   8      956.09     1067.63    264.53 o
 -18  10   8      170.30      140.84    300.48 o
 -17  10   8     1155.09     1356.33    215.84 o
 -16  10   8      228.16      161.43    297.98 o
 -15  10   8     1480.12     1700.97    364.53 o
 -14  10   8      266.03      314.77    219.29 o
 -13  10   8     1469.22     1533.83    237.50 o
 -12  10   8      367.79      433.10    222.86 o
 -11  10   8     1941.29     1887.76    227.62 o
 -10  10   8      439.34      387.51    210.96 o
  -9  10   8     2524.20     2529.08    257.50 o
  -8  10   8      371.96      419.05    256.67 o
  -7  10   8     3235.26     3307.30    238.22 o
  -6  10   8     1281.89     1253.47    228.34 o
  -5  10   8     1634.81     1593.71    245.60 o
  -4  10   8     2225.50     2165.74    229.05 o
  -3  10   8      550.61      609.06    202.50 o
  -2  10   8     1144.83     1118.35    193.34 o
  -1  10   8     1644.06     1701.21    243.10 o
   0  10   8     1357.47     1415.38    221.43 o
   1  10   8     2142.87     2206.81    246.19 o
   2  10   8     1001.66     1130.37    222.74 o
   3  10   8     2454.04     2611.34    248.46 o
   4  10   8     1293.33     1486.45    228.34 o
   5  10   8     2257.28     2443.60    249.05 o
   6  10   8     2580.62     2611.11    258.46 o
   7  10   8      870.31      857.15    247.62 o
   8  10   8     1119.46     1216.21    248.81 o
   9  10   8      510.24      542.86    244.77 o
  10  10   8      782.90      898.35    264.77 o
  11  10   8      932.56     1013.11    289.41 o
  12  10   8      983.51     1011.44    286.79 o
  13  10   8      717.08      700.25    292.50 o
  14  10   8      953.38      947.04    301.43 o
  15  10   8      301.15      204.41    305.36 o
  16  10   8      774.58      801.92    370.84 o
  17  10   8      154.78      256.79    284.77 o
  18  10   8      232.84      477.86    310.72 o
 -19  11   8      190.23      301.67    249.29 o
 -18  11   8      383.31      484.77    260.72 o
 -17  11   8      104.15       -1.55    231.43 o
 -16  11   8      383.17      451.43    300.00 o
 -15  11   8       27.52      210.36    294.41 o
 -14  11   8      351.29      384.41    312.27 o
 -13  11   8      131.41      106.91    264.77 o
 -12  11   8      347.54      390.48    275.24 o
 -11  11   8      168.40       49.52    241.31 o
 -10  11   8      387.63      508.10    264.05 o
  -9  11   8       89.72       62.74    232.62 o
  -8  11   8      986.04      832.99    223.57 o
  -7  11   8      169.57      186.31    189.88 o
  -6  11   8      954.33      961.32    230.36 o
  -5  11   8      461.83      464.89    207.62 o
  -4  11   8      270.21      295.24    235.36 o
  -3  11   8      126.08       61.31    234.76 o
  -2  11   8      525.95      514.53    236.55 o
  -1  11   8       46.46       22.98    234.41 o
   0  11   8      612.22      551.67    237.26 o
   1  11   8      382.18      376.20    237.62 o
   2  11   8      333.37      291.55    236.43 o
   3  11   8      549.08      498.82    217.03 o
   4  11   8      249.16      209.88    243.57 o
   5  11   8      169.25      114.88    243.81 o
   6  11   8      751.13      645.84    247.98 o
   7  11   8      506.69      642.75    266.19 o
   8  11   8      456.05      470.84    282.03 o
   9  11   8      184.99      136.67    281.19 o
  10  11   8      275.22      220.12    314.29 o
  11  11   8      101.22      125.60    268.46 o
  12  11   8      150.11       68.10    280.72 o
  13  11   8      235.61      255.24    284.65 o
  14  11   8      111.24      241.55    295.60 o
  15  11   8      273.68      216.07    233.57 o
 -15  12   8     1655.37     1730.62    331.55 o
 -14  12   8      239.18      392.62    297.50 o
 -13  12   8     1437.26     1499.31    326.67 o
 -12  12   8      215.63      286.19    295.48 o
 -11  12   8     1350.17     1501.33    331.43 o
 -10  12   8      237.15      347.98    316.79 o
  -9  12   8     1663.57     1650.14    249.53 o
  -8  12   8      540.87      545.60    301.19 o
  -7  12   8     1614.32     1675.50    272.74 o
  -6  12   8      379.04      422.86    263.57 o
  -5  12   8     1937.26     1994.31    244.65 o
  -4  12   8      578.81      702.51    286.67 o
  -3  12   8     2015.91     2030.38    263.69 o
  -2  12   8      785.20      795.13    289.41 o
  -1  12   8     1819.00     1963.95    292.62 o
   0  12   8      950.21     1040.73    301.08 o
   1  12   8     1763.42     1894.55    292.98 o
   2  12   8     1194.00     1491.21    301.43 o
   3  12   8     1377.40     1431.45    269.05 o
   4  12   8      847.92      861.08    288.81 o
   5  12   8     1706.68     1587.28    262.62 o
   6  12   8     1019.62     1165.25    288.46 o
   7  12   8     1542.10     1480.38    239.77 o
   8  12   8     1222.32     1146.92    271.07 o
   9  12   8     1034.49      986.56    250.96 o
  10  12   8     1007.63      944.77    324.77 o
  11  12   8      766.19      746.91    322.62 o
  12  12   8      806.13      771.56    341.08 o
 -10  13   8        0.28     -126.79    336.08 o
  -9  13   8        4.94      -29.76    296.67 o
  -8  13   8        2.13       -5.83    288.22 o
  -7  13   8        2.57       15.00    302.62 o
  -6  13   8        9.83      -64.64    302.50 o
  -5  13   8        8.08       44.05    257.50 o
  -4  13   8        0.99       30.83    253.34 o
  -3  13   8        0.02       37.98    295.36 o
  -2  13   8       53.95      -15.60    282.38 o
  -1  13   8        3.55       29.76    252.62 o
   0  13   8       35.61       -5.36    283.10 o
   1  13   8        0.06       76.91    281.55 o
   2  13   8       12.57       -4.76    251.79 o
   3  13   8       12.76      -50.00    282.50 o
   4  13   8       28.50       -2.38    281.55 o
   5  13   8        4.17       49.05    292.86 o
   6  13   8       53.66       37.98    340.24 o
 -30   1   9      845.91      988.70    308.10 o
 -29   1   9        0.29      -83.57    256.91 o
 -28   1   9     2279.31     2535.51    316.55 o
 -27   1   9        1.23      -67.62    303.93 o
 -26   1   9     2167.07     2156.81    244.29 o
 -25   1   9      163.87      103.57    234.53 o
 -24   1   9     2948.88     3071.35    268.22 o
 -23   1   9      251.87      274.17    226.19 o
 -22   1   9     4805.57     4956.02    251.31 o
 -21   1   9      163.95      168.10    255.48 o
 -20   1   9     4716.23     4747.09    262.27 o
 -19   1   9      227.25      239.77    227.03 o
 -18   1   9     8986.45     8656.90    266.43 o
 -17   1   9      306.43      293.93    192.62 o
 -16   1   9    11916.12    11060.98    254.65 o
 -15   1   9      167.11      129.88    220.24 o
 -14   1   9    17433.60    16462.60    249.41 o
 -13   1   9      598.88      602.51    204.76 o
 -12   1   9    22205.97    20832.65    285.36 o
 -11   1   9     2004.93     1764.31    213.93 o
 -10   1   9    18793.92    16954.98    267.62 o
  -9   1   9     5791.64     5465.31    218.81 o
  -8   1   9    20748.09    19213.82    274.29 o
  -7   1   9     3927.57     3778.98    235.12 o
  -6   1   9    21192.00    20309.79    296.67 o
  -5   1   9     5435.82     5449.60    190.60 o
  -4   1   9    21035.17    19734.31    257.15 o
  -3   1   9     2335.38     2009.79    201.79 o
  -2   1   9    29211.51    28608.47    298.81 o
  -1   1   9     4359.50     3965.53    182.50 o
   0   1   9    20526.90    20552.77    272.38 o
   1   1   9     7398.95     7200.93    221.67 o
   2   1   9    10084.79     9498.22    202.98 o
   3   1   9     9311.18     8847.50    211.19 o
   4   1   9    18430.29    17646.42    244.05 o
   5   1   9     9246.78     8820.12    223.22 o
   6   1   9    21549.34    20890.39    280.48 o
   7   1   9     8854.05     8635.47    237.38 o
   8   1   9    17748.37    16411.05    234.53 o
   9   1   9     9479.21     9099.76    218.81 o
  10   1   9     7111.65     6457.11    203.93 o
  11   1   9     4847.22     4660.18    181.67 o
  12   1   9     5387.25     4987.45    182.74 o
  13   1   9     3750.46     3590.40    190.48 o
  14   1   9     5595.68     5428.52    229.53 o
  15   1   9     4413.83     4488.39    223.81 o
  16   1   9     2598.41     2583.01    198.57 o
  17   1   9     4926.54     5192.21    247.62 o
  18   1   9     3063.00     3222.54    242.15 o
  19   1   9     3157.37     3406.47    243.57 o
  20   1   9     1633.67     1606.57    213.81 o
  21   1   9     2915.79     2891.47    218.81 o
  22   1   9      992.77      947.04    209.29 o
  23   1   9     1736.37     2097.29    257.98 o
  24   1   9      746.42      813.22    250.72 o
  25   1   9     1511.99     1563.47    260.96 o
  26   1   9      432.94      535.01    283.34 o
 -30   2   9        0.11      -35.83    239.41 o
 -29   2   9      191.55      253.93    301.43 o
 -28   2   9        3.57      -65.24    276.19 o
 -27   2   9      825.34      827.87    304.77 o
 -26   2   9        9.36      128.57    251.55 o
 -25   2   9      745.80      685.13    222.03 o
 -24   2   9       17.83       38.81    252.27 o
 -23   2   9      288.77      287.15    225.72 o
 -22   2   9       11.39      -26.67    252.98 o
 -21   2   9      143.44      214.41    224.53 o
 -20   2   9      207.33      214.17    225.84 o
 -19   2   9     1006.90      999.66    231.07 o
 -18   2   9      388.71      414.89    216.91 o
 -17   2   9     2321.16     2169.55    202.03 o
 -16   2   9       35.88        7.86    179.76 o
 -15   2   9     2296.28     2298.48    202.50 o
 -14   2   9       49.36       46.43    183.57 o
 -13   2   9     3856.31     3638.62    188.57 o
 -12   2   9     1567.56     1447.88    225.36 o
 -11   2   9     3680.36     3619.09    235.36 o
 -10   2   9     1701.98     1589.43    197.15 o
  -9   2   9      643.27      595.13    178.81 o
  -8   2   9      542.02      512.03    175.95 o
  -7   2   9     1687.24     1560.73    175.24 o
  -6   2   9     2330.78     2148.96    170.48 o
  -5   2   9     3376.43     3160.40    210.72 o
  -4   2   9      881.01      772.99    171.19 o
  -3   2   9     2628.40     2399.79    206.31 o
  -2   2   9     1505.74     1254.54    183.81 o
  -1   2   9     4456.11     4386.84    209.41 o
   0   2   9     2389.84     2186.70    169.76 o
   1   2   9     5460.92     5339.83    197.15 o
   2   2   9     2808.72     2541.70    196.43 o
   3   2   9     4286.14     4224.34    201.67 o
   4   2   9     5501.38     4902.80    189.41 o
   5   2   9     5476.15     5235.19    208.34 o
   6   2   9     4667.84     4653.28    202.74 o
   7   2   9     4280.17     4111.24    184.29 o
   8   2   9     3293.57     3199.57    191.43 o
   9   2   9     2738.12     2689.32    174.65 o
  10   2   9     3360.60     3108.49    189.29 o
  11   2   9       42.41       11.55    172.74 o
  12   2   9      161.82      219.41    155.72 o
  13   2   9      846.38      758.70    174.41 o
  14   2   9      212.80      190.84    207.15 o
  15   2   9     1485.07     1439.90    210.84 o
  16   2   9      808.08      689.06    190.00 o
  17   2   9      933.83      925.25    234.29 o
  18   2   9      652.47      717.63    208.34 o
  19   2   9      778.79      819.65    207.86 o
  20   2   9      548.16      563.22    189.53 o
  21   2   9      210.12      257.27    187.38 o
  22   2   9      459.02      491.20    199.29 o
  23   2   9       35.11      121.07    276.67 o
  24   2   9      549.69      526.91    281.55 o
  25   2   9       76.51      102.38    227.86 o
  26   2   9      148.73       -7.62    251.91 o
 -30   3   9      506.21      527.27    341.19 o
 -29   3   9        9.91      138.10    252.62 o
 -28   3   9      821.69      877.63    281.08 o
 -27   3   9       14.34      -84.64    299.41 o
 -26   3   9      954.58     1246.21    304.65 o
 -25   3   9       55.99       47.02    247.98 o
 -24   3   9     1851.13     1941.81    261.67 o
 -23   3   9      187.64     1930.38    228.93 o
 -22   3   9     2676.67     2724.32    272.15 o
 -21   3   9       21.48       35.48    223.46 o
 -20   3   9     3581.29     3681.71    270.24 o
 -19   3   9       48.84       28.45    238.34 o
 -18   3   9     3859.61     3911.96    223.46 o
 -17   3   9      416.98      462.86    257.86 o
 -16   3   9     2080.80     2183.84    224.65 o
 -15   3   9     2819.00     2608.13    213.34 o
 -14   3   9     5839.79     5433.52    202.50 o
 -13   3   9     2245.07     2099.67    201.67 o
 -12   3   9     7603.33     6931.76    218.81 o
 -11   3   9     1310.59     1083.59    188.69 o
 -10   3   9     7366.18     6488.89    211.55 o
  -9   3   9     1607.19     1459.19    196.07 o
  -8   3   9     8435.79     7847.25    211.19 o
  -7   3   9     2553.84     2297.53    180.95 o
  -6   3   9     7227.26     6703.06    225.60 o
  -5   3   9     5075.96     4637.08    202.86 o
  -4   3   9     5052.72     4622.08    201.79 o
  -3   3   9     9255.19     8530.35    220.96 o
  -2   3   9    12374.20    11863.61    245.48 o
  -1   3   9     7006.87     6904.26    210.72 o
   0   3   9    15441.97    14588.41    266.43 o
   1   3   9     3299.87     3022.78    219.53 o
   2   3   9    14661.14    13793.16    244.29 o
   3   3   9     3632.40     3415.16    198.45 o
   4   3   9    10001.27     9418.69    240.12 o
   5   3   9     1700.20     1597.76    172.62 o
   6   3   9     6832.64     6359.49    192.03 o
   7   3   9     1952.98     1976.34    187.86 o
   8   3   9     6641.22     6387.94    224.41 o
   9   3   9     2930.36     2705.63    153.93 o
  10   3   9     4057.75     4303.03    212.50 o
  11   3   9     4700.44     4469.11    193.57 o
  12   3   9     2291.34     2142.53    184.53 o
  13   3   9     4993.84     5232.81    251.19 o
  14   3   9     6446.56     6191.99    214.76 o
  15   3   9     2240.56     2251.22    241.43 o
  16   3   9     4488.31     4300.29    206.07 o
  17   3   9      868.29      894.89    232.38 o
  18   3   9     1625.87     1759.67    235.00 o
  19   3   9     1058.30     1158.71    191.79 o
  20   3   9     1052.67      877.75    211.07 o
  21   3   9     1031.37     1118.94    210.00 o
  22   3   9      862.75      831.32    215.00 o
  23   3   9      823.59      868.94    255.36 o
  24   3   9      454.21      313.22    282.15 o
  25   3   9      726.21      627.51    255.60 o
  26   3   9      301.64      527.74    325.96 o
 -29   4   9      510.28      540.72    273.57 o
 -28   4   9       68.30      103.93    280.60 o
 -27   4   9      871.59      911.32    297.86 o
 -26   4   9       86.10      265.48    319.77 o
 -25   4   9     1497.99     1678.47    305.36 o
 -24   4   9       90.18      152.62    255.72 o
 -23   4   9     2553.09     2563.96    235.24 o
 -22   4   9       57.67        3.81    250.84 o
 -21   4   9     3550.53     3580.28    243.57 o
 -20   4   9       75.69       46.91    224.53 o
 -19   4   9     4424.22     4782.21    275.96 o
 -18   4   9       58.25       33.69    225.24 o
 -17   4   9     4047.26     4334.70    273.57 o
 -16   4   9      533.68      609.89    217.62 o
 -15   4   9     5938.16     5832.70    222.03 o
 -14   4   9     1766.90     1693.00    180.36 o
 -13   4   9     7294.87     7006.52    244.53 o
 -12   4   9     1844.71     1835.14    196.91 o
 -11   4   9     7180.65     6923.30    222.98 o
 -10   4   9     1878.14     1668.83    222.86 o
  -9   4   9    11015.67    10441.92    245.00 o
  -8   4   9     2485.70     2324.20    191.19 o
  -7   4   9     9079.32     8892.97    213.57 o
  -6   4   9      434.45      489.53    183.93 o
  -5   4   9    16967.86    15976.16    251.55 o
  -4   4   9     2409.77     2238.60    191.19 o
  -3   4   9    14103.57    13427.56    251.67 o
  -2   4   9     3552.53     3180.40    208.10 o
  -1   4   9    14721.24    14038.87    263.93 o
   0   4   9     4256.84     3995.17    225.12 o
   1   4   9     7871.02     7497.48    221.31 o
   2   4   9     6622.17     6094.72    215.00 o
   3   4   9    11191.43    10389.06    219.53 o
   4   4   9     2334.31     2084.67    182.62 o
   5   4   9    14224.67    13973.63    254.41 o
   6   4   9     2209.96     2005.50    206.79 o
   7   4   9     9631.44     9148.81    205.72 o
   8   4   9     5142.67     4807.09    217.62 o
   9   4   9     5600.40     5089.71    198.45 o
  10   4   9     3620.09     3345.16    191.55 o
  11   4   9     4305.18     4078.15    211.55 o
  12   4   9     4328.85     4090.77    223.93 o
  13   4   9     2611.23     2637.18    218.81 o
  14   4   9     3390.80     3507.90    245.60 o
  15   4   9     3194.92     2976.47    219.88 o
  16   4   9     1037.64     1118.94    209.29 o
  17   4   9     2097.46     1856.81    215.72 o
  18   4   9     1775.63     1848.95    237.98 o
  19   4   9      891.39     1041.44    233.46 o
  20   4   9     1932.27     1894.31    240.36 o
  21   4   9      668.23      737.87    252.03 o
  22   4   9     1225.37     1298.11    234.76 o
  23   4   9      912.20      822.39    256.07 o
  24   4   9     1222.91     1243.59    288.69 o
  25   4   9      593.03      456.43    286.55 o
 -28   5   9      300.82      202.98    308.22 o
 -27   5   9       15.77        3.93    257.86 o
 -26   5   9      196.82       58.93    262.15 o
 -25   5   9        0.09      -48.33    276.31 o
 -24   5   9      174.22      305.72    288.81 o
 -23   5   9       10.13      -47.62    218.46 o
 -22   5   9      493.84      494.89    207.15 o
 -21   5   9        7.03       37.50    224.17 o
 -20   5   9      593.32      636.56    258.93 o
 -19   5   9       45.36      -51.19    227.50 o
 -18   5   9     1226.86     1271.68    257.98 o
 -17   5   9        7.18      -65.00    228.57 o
 -16   5   9     1284.73     1350.61    228.93 o
 -15   5   9        2.40       98.10    225.12 o
 -14   5   9      608.76      518.58    214.88 o
 -13   5   9      115.54      101.79    208.34 o
 -12   5   9      521.88      446.20    209.76 o
 -11   5   9      368.62      283.46    167.74 o
 -10   5   9      657.49      563.58    210.12 o
  -9   5   9        8.89      -20.12    181.67 o
  -8   5   9     2230.69     1963.95    200.48 o
  -7   5   9      195.86      223.10    167.38 o
  -6   5   9     5464.60     5229.35    231.43 o
  -5   5   9      625.73      560.96    160.36 o
  -4   5   9     2043.16     2071.57    183.10 o
  -3   5   9      232.41      186.43    173.57 o
  -2   5   9     1106.06     1051.20    175.84 o
  -1   5   9      185.25      141.67    185.48 o
   0   5   9     3675.64     3305.40    186.55 o
   1   5   9       17.86      -30.36    200.60 o
   2   5   9      913.27      842.39    203.34 o
   3   5   9     2260.26     2082.17    177.26 o
   4   5   9       46.36       77.26    198.69 o
   5   5   9     3781.58     3808.98    213.69 o
   6   5   9      619.03      496.79    180.36 o
   7   5   9     2085.77     1993.36    187.62 o
   8   5   9     1611.11     1553.95    200.72 o
   9   5   9      595.46      671.08    195.36 o
  10   5   9      687.27      731.32    234.41 o
  11   5   9      169.15      169.88    206.67 o
  12   5   9      555.19      499.05    208.57 o
  13   5   9      814.88      837.15    208.81 o
  14   5   9      161.26      202.03    229.41 o
  15   5   9      792.29      740.37    208.10 o
  16   5   9       47.62      103.69    229.17 o
  17   5   9     1086.52     1104.90    210.12 o
  18   5   9       56.69      127.38    205.84 o
  19   5   9      492.26      418.93    210.12 o
  20   5   9      347.29      331.55    257.15 o
  21   5   9      301.66      326.91    250.96 o
  22   5   9      152.47      124.64    250.00 o
  23   5   9      157.90      211.67    295.72 o
  24   5   9       88.15       90.83    264.05 o
 -27   6   9     1615.10     1605.62    283.58 o
 -26   6   9       16.39       36.67    266.31 o
 -25   6   9     1621.44     1824.67    329.53 o
 -24   6   9       60.55      -30.60    312.27 o
 -23   6   9     2775.84     3132.78    339.29 o
 -22   6   9      151.15      123.33    223.57 o
 -21   6   9     3458.58     3446.83    242.86 o
 -20   6   9      406.07      362.03    256.31 o
 -19   6   9     4285.69     4465.18    243.22 o
 -18   6   9      849.71      804.42    266.43 o
 -17   6   9     4816.02     5142.21    249.88 o
 -16   6   9       81.87       84.88    265.36 o
 -15   6   9     8181.76     8821.42    288.93 o
 -14   6   9      201.55      322.15    253.10 o
 -13   6   9    10482.63    10399.42    268.22 o
 -12   6   9     1418.78     1439.19    207.38 o
 -11   6   9     7115.54     6693.30    220.36 o
 -10   6   9     1227.61     1262.28    185.84 o
  -9   6   9     6632.79     6708.42    235.12 o
  -8   6   9     2606.52     2603.49    217.62 o
  -7   6   9    10634.41    10152.87    222.98 o
  -6   6   9     5857.84     5403.17    204.41 o
  -5   6   9    10633.35     9979.65    234.88 o
  -4   6   9     3064.04     3060.04    221.19 o
  -3   6   9     7239.97     7103.43    221.07 o
  -2   6   9     1346.67     1407.04    210.96 o
  -1   6   9     8694.44     8299.39    214.65 o
   0   6   9     1165.77     1005.25    177.98 o
   1   6   9    14248.19    13334.70    245.72 o
   2   6   9     4144.92     3965.53    220.84 o
   3   6   9    10273.31    10313.47    244.65 o
   4   6   9     4491.58     4319.70    206.55 o
   5   6   9     5627.23     5506.26    208.57 o
   6   6   9     4364.17     4457.44    217.15 o
   7   6   9     2625.31     2637.30    215.96 o
   8   6   9     3104.51     3275.40    228.46 o
   9   6   9     4657.26     4627.44    253.34 o
  10   6   9     4060.25     4073.51    233.10 o
  11   6   9     4695.96     4862.33    261.55 o
  12   6   9     2933.88     2828.85    224.88 o
  13   6   9     4254.05     4232.08    229.53 o
  14   6   9     3308.30     3283.02    209.88 o
  15   6   9     1777.33     1876.81    221.55 o
  16   6   9     3312.16     3273.73    221.91 o
  17   6   9     2131.16     1930.98    217.86 o
  18   6   9     1986.52     1907.29    242.38 o
  19   6   9     2873.07     2839.68    305.12 o
  20   6   9     1442.42     1680.02    258.93 o
  21   6   9     1412.06     1173.23    281.19 o
  22   6   9     1438.47     1399.30    280.72 o
  23   6   9      584.60      420.01    287.38 o
 -26   7   9       32.93       65.72    357.03 o
 -25   7   9        7.87       12.74    330.12 o
 -24   7   9       19.76      116.19    268.69 o
 -23   7   9        8.06      -49.05    297.38 o
 -22   7   9       30.87      -21.55    325.12 o
 -21   7   9        4.35       22.74    300.60 o
 -20   7   9       83.29      127.14    266.31 o
 -19   7   9        0.28       67.50    219.76 o
 -18   7   9       15.80      144.17    225.48 o
 -17   7   9       22.18       33.21    222.98 o
 -16   7   9       71.52       63.93    226.67 o
 -15   7   9      143.45      130.00    251.67 o
 -14   7   9      355.16      389.05    246.79 o
 -13   7   9      242.72      166.43    245.36 o
 -12   7   9        1.83       42.50    215.84 o
 -11   7   9      182.24      145.00    242.86 o
 -10   7   9      139.51      122.74    241.55 o
  -9   7   9      217.45       87.86    226.43 o
  -8   7   9       36.03      -10.24    215.36 o
  -7   7   9        3.98      -70.12    211.79 o
  -6   7   9      858.52      862.04    173.34 o
  -5   7   9        5.62      -25.36    159.88 o
  -4   7   9      726.51      776.32    173.34 o
  -3   7   9      414.94      414.53    184.29 o
  -2   7   9      295.70      267.15    170.60 o
  -1   7   9        9.39       30.71    184.29 o
   0   7   9      227.41      222.38    157.86 o
   1   7   9        7.59       64.17    182.38 o
   2   7   9      315.22      353.58    199.88 o
   3   7   9       57.17      -37.86    208.93 o
   4   7   9       39.62      -42.26    238.34 o
   5   7   9       96.97       69.88    217.62 o
   6   7   9      265.81      256.19    236.55 o
   7   7   9       10.55       38.10    196.31 o
   8   7   9      526.03      476.55    235.72 o
   9   7   9        4.56       -2.86    232.74 o
  10   7   9        4.44       -0.48    210.36 o
  11   7   9       47.92       59.05    232.26 o
  12   7   9        2.16        7.98    217.38 o
  13   7   9       52.28       97.74    216.79 o
  14   7   9        1.81      -31.55    195.36 o
  15   7   9        2.35      -11.19    232.15 o
  16   7   9      156.07      171.67    240.60 o
  17   7   9       60.98      104.05    223.22 o
  18   7   9       54.66      -86.31    281.91 o
  19   7   9       62.88      102.50    282.03 o
  20   7   9       13.22      -12.14    251.55 o
  21   7   9       19.23      -21.55    274.41 o
  22   7   9       81.93      125.36    284.88 o
 -24   8   9       11.14      -37.14    236.91 o
 -23   8   9     1022.22     1021.20    272.38 o
 -22   8   9        9.83       30.00    257.38 o
 -21   8   9     1344.68     1589.90    346.20 o
 -20   8   9       60.43       32.02    336.79 o
 -19   8   9     2217.12     2355.03    258.22 o
 -18   8   9      129.06      139.76    268.46 o
 -17   8   9     3248.33     3375.76    251.55 o
 -16   8   9      306.70      310.72    227.98 o
 -15   8   9     2893.77     3173.37    275.48 o
 -14   8   9      448.78      408.93    254.05 o
 -13   8   9     6161.06     5883.53    246.79 o
 -12   8   9      586.64      570.96    255.36 o
 -11   8   9     7903.44     8156.42    284.77 o
 -10   8   9      799.68      842.03    223.93 o
  -9   8   9     9047.01     9049.17    250.00 o
  -8   8   9      715.08      700.37    247.86 o
  -7   8   9    11044.36    11144.19    287.03 o
  -6   8   9      940.24      924.54    212.62 o
  -5   8   9    10024.85    10127.87    264.77 o
  -4   8   9     2611.95     2754.80    254.41 o
  -3   8   9     8173.57     7749.39    241.79 o
  -2   8   9     2395.56     2495.75    234.17 o
  -1   8   9     7199.64     7503.19    270.24 o
   0   8   9     2678.86     2791.70    235.00 o
   1   8   9     7848.76     7979.27    254.77 o
   2   8   9     3368.59     3424.09    221.31 o
   3   8   9     9223.02     9049.76    276.79 o
   4   8   9     2684.19     2592.65    230.24 o
   5   8   9     6327.50     6001.39    243.34 o
   6   8   9     2550.16     2731.46    250.60 o
   7   8   9     5188.09     5356.38    246.67 o
   8   8   9     3658.91     3771.72    263.34 o
   9   8   9     6048.18     5916.03    263.57 o
  10   8   9     2903.55     2840.63    231.43 o
  11   8   9     3570.38     3676.24    240.12 o
  12   8   9     2120.24     2261.22    255.36 o
  13   8   9     2915.61     2848.01    257.86 o
  14   8   9     2238.78     2329.32    264.77 o
  15   8   9     1802.73     1792.29    257.98 o
  16   8   9     2131.58     2169.20    305.00 o
  17   8   9      976.71      958.58    309.17 o
  18   8   9     1226.53     1307.40    325.12 o
  19   8   9      692.97      716.20    321.55 o
  20   8   9      818.98      727.99    297.98 o
 -23   9   9        5.06     -151.07    330.96 o
 -22   9   9      207.13      221.43    263.81 o
 -21   9   9       12.58     -166.67    301.79 o
 -20   9   9      275.54      302.98    262.03 o
 -19   9   9       98.51      103.81    291.91 o
 -18   9   9      532.89      483.46    313.58 o
 -17   9   9      162.36      177.74    280.00 o
 -16   9   9      904.56      864.06    284.05 o
 -15   9   9        3.45      153.10    261.91 o
 -14   9   9     1086.12     1131.44    261.07 o
 -13   9   9       81.25       64.05    254.17 o
 -12   9   9     1117.95     1337.87    258.93 o
 -11   9   9      286.40      170.95    240.72 o
 -10   9   9     1733.26     1861.93    217.03 o
  -9   9   9      710.07      722.63    257.50 o
  -8   9   9     2291.28     2294.20    248.22 o
  -7   9   9      737.56      661.79    232.15 o
  -6   9   9     1352.58     1432.52    214.53 o
  -5   9   9      991.39      987.27    218.93 o
  -4   9   9     1167.39     1174.78    206.31 o
  -3   9   9      685.86      685.96    237.98 o
  -2   9   9     1662.15     1779.19    243.93 o
  -1   9   9      106.50      194.88    216.91 o
   0   9   9     2507.63     2726.46    247.50 o
   1   9   9      327.08      408.46    238.81 o
   2   9   9     2400.81     2537.53    233.93 o
   3   9   9      550.33      590.36    218.46 o
   4   9   9     2186.45     2376.82    225.60 o
   5   9   9     1578.60     1589.66    220.60 o
   6   9   9     1108.24     1087.87    221.67 o
   7   9   9     1278.35     1295.85    241.43 o
   8   9   9      760.39      835.01    247.15 o
   9   9   9      571.95      656.20    221.55 o
  10   9   9      806.90      785.72    240.60 o
  11   9   9      302.22      422.27    221.67 o
  12   9   9      686.59      509.53    232.26 o
  13   9   9      254.54      296.55    304.77 o
  14   9   9      504.44      530.36    318.22 o
  15   9   9      462.00      401.43    260.12 o
  16   9   9      321.21      360.60    320.60 o
  17   9   9      165.43      156.67    325.72 o
  18   9   9      443.67      553.70    335.84 o
  19   9   9      160.78      202.15    479.05 o
 -20  10   9       61.99      201.67    233.93 o
 -19  10   9     1238.01     1308.35    268.34 o
 -18  10   9      137.59      110.60    233.22 o
 -17  10   9     1248.23     1235.73    332.62 o
 -16  10   9      101.96      189.05    283.93 o
 -15  10   9      648.21      749.41    306.08 o
 -14  10   9      311.53      333.93    292.98 o
 -13  10   9      849.95     1059.42    306.55 o
 -12  10   9      277.44      241.07    255.12 o
 -11  10   9     1352.83     1300.85    194.76 o
 -10  10   9       88.97      132.62    247.74 o
  -9  10   9     1623.77     1628.35    246.43 o
  -8  10   9      102.54      195.36    237.74 o
  -7  10   9     1825.74     1751.69    214.41 o
  -6  10   9      391.80      424.65    245.72 o
  -5  10   9     1660.18     1773.71    242.15 o
  -4  10   9      720.94      718.10    237.74 o
  -3  10   9     1413.32     1339.30    241.07 o
  -2  10   9      705.09      692.39    216.55 o
  -1  10   9      927.89      929.54    238.57 o
   0  10   9      690.16      787.03    237.98 o
   1  10   9      830.22      756.68    215.48 o
   2  10   9      985.34      989.66    239.88 o
   3  10   9      616.62      662.27    238.81 o
   4  10   9      523.36      511.32    218.34 o
   5  10   9      930.93      925.85    248.10 o
   6  10   9      548.76      577.03    216.07 o
   7  10   9     1213.02     1153.23    226.43 o
   8  10   9      640.55      658.10    223.22 o
   9  10   9     1125.80     1131.68    257.86 o
  10  10   9      544.17      603.34    254.05 o
  11  10   9     1139.15     1130.97    243.34 o
  12  10   9      492.96      571.56    305.48 o
  13  10   9      890.99      809.53    287.62 o
  14  10   9      321.19      322.03    318.69 o
  15  10   9      434.82      450.12    264.65 o
  16  10   9      390.01      409.05    296.08 o
 -18  11   9     1134.66     1040.61    252.74 o
 -17  11   9      271.20      419.05    260.00 o
 -16  11   9     1156.68     1026.32    237.50 o
 -15  11   9      217.64      342.15    355.84 o
 -14  11   9     1295.99     1411.21    341.55 o
 -13  11   9      209.45      275.60    297.50 o
 -12  11   9     1781.05     1787.88    300.60 o
 -11  11   9      200.08      245.96    301.79 o
 -10  11   9     2650.53     9511.20    288.81 o
  -9  11   9      321.89      415.01    298.81 o
  -8  11   9     2178.77     2275.62    286.43 o
  -7  11   9      246.62      243.10    267.86 o
  -6  11   9     1517.07     1821.45    278.22 o
  -5  11   9      147.74      237.38    226.07 o
  -4  11   9     1984.41     2093.84    255.60 o
  -3  11   9      368.34      404.77    237.74 o
  -2  11   9     2563.25     2683.01    248.46 o
  -1  11   9      802.85      852.15    239.65 o
   0  11   9     2237.62     2328.96    247.98 o
   1  11   9     1598.52     1481.81    225.72 o
   2  11   9     1312.97     1386.21    275.36 o
   3  11   9     1167.10     1288.11    244.77 o
   4  11   9     1445.88     1604.43    299.05 o
   5  11   9     1107.49     1220.02    264.88 o
   6  11   9     1355.02     1423.83    261.91 o
   7  11   9      908.48      979.54    262.03 o
   8  11   9     1147.27     1117.40    288.22 o
   9  11   9      903.04     1149.54    307.74 o
  10  11   9     1090.21     1084.66    299.29 o
  11  11   9      892.32      881.56    321.91 o
  12  11   9      994.00      942.51    295.36 o
  13  11   9      843.02      815.01    322.74 o
  14  11   9      780.10      652.27    243.46 o
 -13  12   9      195.73       91.43    345.00 o
 -12  12   9        9.59       90.48    323.69 o
 -11  12   9       49.98       65.83    310.12 o
 -10  12   9       35.66       90.48    258.10 o
  -9  12   9       37.28       12.62    309.05 o
  -8  12   9       22.05       98.10    260.12 o
  -7  12   9      134.84      119.29    262.38 o
  -6  12   9       45.58       14.88    282.62 o
  -5  12   9       88.73      110.00    281.91 o
  -4  12   9       58.78       68.33    295.00 o
  -3  12   9      191.29      254.65    281.43 o
  -2  12   9      163.30      157.98    281.91 o
  -1  12   9      270.50      294.29    283.10 o
   0  12   9       65.26       12.62    282.03 o
   1  12   9      444.58      378.81    284.05 o
   2  12   9       58.64     -115.95    282.98 o
   3  12   9      256.90      343.34    281.67 o
   4  12   9       64.64      141.91    280.84 o
   5  12   9       93.26       62.38    237.03 o
   6  12   9       55.28       87.14    290.00 o
   7  12   9       67.53      102.98    260.48 o
   8  12   9       40.94       57.98    294.17 o
   9  12   9      101.04       11.79    309.05 o
  -6  13   9     2077.71     1924.91    304.77 o
  -5  13   9      386.51      468.46    293.46 o
  -4  13   9     1756.20     1346.33    329.89 o
  -3  13   9      748.93      707.15    260.72 o
  -2  13   9     1031.90     1193.23    290.00 o
  -1  13   9      399.91      401.08    287.38 o
   0  13   9     1635.06     1644.55    295.36 o
   1  13   9      505.71      579.89    305.48 o
   2  13   9     1452.64     1535.14    327.86 o
 -30   0  10       12.51      119.41    337.27 o
 -29   0  10      998.47     1346.57    306.31 o
 -28   0  10      138.43      283.93    301.08 o
 -27   0  10     2438.95     2620.27    317.03 o
 -26   0  10       11.41       68.57    303.46 o
 -25   0  10     1776.64     1887.64    263.93 o
 -24   0  10      124.31       69.29    254.41 o
 -23   0  10     2769.21     2569.56    232.15 o
 -22   0  10       41.07       77.02    252.86 o
 -21   0  10     2818.51     2891.35    266.55 o
 -20   0  10        6.67        8.69    178.57 o
 -19   0  10     5740.37     5722.10    247.03 o
 -18   0  10       47.58       12.38    218.69 o
 -17   0  10     8858.77     8716.54    241.79 o
 -16   0  10      386.90      471.91    216.79 o
 -15   0  10    12432.11    11284.79    225.48 o
 -14   0  10       83.56       -8.21    217.26 o
 -13   0  10    19883.63    18951.44    293.10 o
 -12   0  10      185.74      199.76    170.84 o
 -11   0  10    17225.77    16160.57    282.27 o
 -10   0  10     2245.38     2015.98    224.17 o
  -9   0  10    16809.77    14578.40    222.50 o
  -8   0  10      786.58      886.08    188.57 o
  -7   0  10    20743.96    19214.18    263.10 o
  -6   0  10      425.33      377.27    182.15 o
  -5   0  10    13600.71    12263.37    205.84 o
  -4   0  10     1937.76     1836.81    178.69 o
  -3   0  10    14171.91    12654.57    227.03 o
  -2   0  10     1088.69      976.80    212.50 o
  -1   0  10    33371.17    31064.93    292.62 o
   0   0  10     2575.05     2590.15    218.22 o
   1   0  10    19721.30    18593.10    243.57 o
   2   0  10     3089.52     3148.97    216.07 o
   3   0  10    14424.33    13887.56    230.12 o
   4   0  10     6050.66     5531.38    192.62 o
   5   0  10    16052.64    14665.31    227.38 o
   6   0  10    12647.59    11956.58    245.72 o
   7   0  10    18976.14    17473.92    215.36 o
   8   0  10     9884.88     9693.34    240.72 o
   9   0  10    20155.38    19367.39    268.46 o
  10   0  10    11100.38    10256.32    208.46 o
  11   0  10     7697.24     7669.39    226.19 o
  12   0  10     5252.72     5290.78    187.15 o
  13   0  10     4836.66     4746.01    209.29 o
  14   0  10     1319.65     1385.02    196.79 o
  15   0  10     5059.67     4768.99    182.74 o
  16   0  10     2454.49     2684.44    239.53 o
  17   0  10     4155.29     4267.20    246.31 o
  18   0  10     2865.89     2723.01    198.81 o
  19   0  10     2465.48     2355.03    238.81 o
  20   0  10     2757.75     2942.42    205.12 o
  21   0  10     1657.34     1575.50    197.74 o
  22   0  10     1742.79     1733.83    233.22 o
  23   0  10     2243.79     2268.13    235.72 o
  24   0  10     1592.56     1711.21    289.05 o
  25   0  10      554.89      346.79    236.07 o
 -30   1  10        6.70       34.41    327.86 o
 -29   1  10       10.09        8.93    301.08 o
 -28   1  10      118.61      162.03    273.46 o
 -27   1  10        4.23       53.21    300.36 o
 -26   1  10      282.17      252.50    304.77 o
 -25   1  10        4.04      -75.60    234.41 o
 -24   1  10       66.88       59.29    218.22 o
 -23   1  10        0.03       67.50    219.41 o
 -22   1  10       21.72        0.83    206.55 o
 -21   1  10        8.24      -63.45    253.57 o
 -20   1  10       26.06       14.05    221.55 o
 -19   1  10        0.81      -17.62    220.72 o
 -18   1  10       43.32       39.29    211.43 o
 -17   1  10        7.17       26.07    220.00 o
 -16   1  10       13.14       14.29    214.41 o
 -15   1  10       51.07       13.21    195.36 o
 -14   1  10      348.71      362.50    190.00 o
 -13   1  10       22.80      -72.26    197.62 o
 -12   1  10     1348.48     1249.90    206.43 o
 -11   1  10      194.30       95.83    176.31 o
 -10   1  10      440.46      460.72    174.29 o
  -9   1  10       18.55       -8.93    164.88 o
  -8   1  10      584.82      480.48    186.07 o
  -7   1  10       22.39      -13.57    156.07 o
  -6   1  10      140.36      125.12    175.36 o
  -5   1  10       10.83       49.41    162.86 o
  -4   1  10       36.99       22.86    188.57 o
  -3   1  10      274.68      116.67    182.86 o
  -2   1  10      141.85       74.17    166.19 o
  -1   1  10        3.88       24.64    181.07 o
   0   1  10      770.81      741.91    205.48 o
   1   1  10        8.10      -25.83    151.67 o
   2   1  10      858.95      948.94    205.00 o
   3   1  10      290.48      307.98    180.84 o
   4   1  10     1093.77     1090.49    157.86 o
   5   1  10     1678.98     1708.47    186.07 o
   6   1  10     2550.21     2577.65    208.81 o
   7   1  10     1313.42     1326.21    202.15 o
   8   1  10     2877.10     2876.82    176.43 o
   9   1  10     2531.74     2334.79    170.84 o
  10   1  10       25.21      168.22    192.62 o
  11   1  10      122.31        0.36    193.22 o
  12   1  10      102.45      104.64    180.60 o
  13   1  10      705.53      585.60    207.62 o
  14   1  10     2523.55     2534.32    214.41 o
  15   1  10       99.68       87.26    205.12 o
  16   1  10      792.97      724.65    209.65 o
  17   1  10      627.32      577.27    174.29 o
  18   1  10      409.53      373.22    232.26 o
  19   1  10      288.40      221.43    231.07 o
  20   1  10      156.50      147.38    205.36 o
  21   1  10      134.36       86.19    218.10 o
  22   1  10       28.81       40.71    209.41 o
  23   1  10       86.50       80.00    224.65 o
  24   1  10      181.04      162.03    227.50 o
  25   1  10       36.33       95.36    281.08 o
 -29   2  10     1005.28      910.25    263.69 o
 -28   2  10        0.46       32.14    301.19 o
 -27   2  10     1376.31     1538.00    310.48 o
 -26   2  10       33.08       27.86    302.86 o
 -25   2  10     1550.94     1585.14    242.27 o
 -24   2  10       34.88       47.02    222.98 o
 -23   2  10     3475.78     3680.29    271.31 o
 -22   2  10       89.36      -11.07    215.00 o
 -21   2  10     4166.66     4154.10    244.41 o
 -20   2  10      116.59      116.19    255.00 o
 -19   2  10     5284.03     5515.67    279.17 o
 -18   2  10       54.08       51.19    223.34 o
 -17   2  10     9061.72     8879.40    249.41 o
 -16   2  10      153.39       83.81    226.67 o
 -15   2  10     9692.05     9140.71    222.26 o
 -14   2  10     1063.77      925.85    181.55 o
 -13   2  10    12353.07    11669.44    226.55 o
 -12   2  10     1843.25     1695.14    184.17 o
 -11   2  10    12611.86    11880.04    251.31 o
 -10   2  10     1564.63     1529.54    204.41 o
  -9   2  10    14215.45    12935.17    241.19 o
  -8   2  10     1081.86      952.16    181.31 o
  -7   2  10    15605.16    13987.68    242.74 o
  -6   2  10      681.66      717.27    197.98 o
  -5   2  10    21271.58    19879.42    260.24 o
  -4   2  10     1584.87     1390.97    172.03 o
  -3   2  10    13327.44    12579.45    233.46 o
  -2   2  10     4182.19     3878.86    195.95 o
  -1   2  10    12393.13    11792.77    234.76 o
   0   2  10     2349.08     2135.74    193.57 o
   1   2  10    17133.22    15477.11    247.50 o
   2   2  10     2653.11     2412.89    178.22 o
   3   2  10    18312.85    17055.94    248.93 o
   4   2  10     1900.35     1691.33    174.53 o
   5   2  10    12531.80    11668.72    215.72 o
   6   2  10     1970.23     1850.74    186.91 o
   7   2  10     7037.58     6433.18    227.03 o
   8   2  10     2642.38     2413.13    186.19 o
   9   2  10     8035.20     7874.15    226.43 o
  10   2  10     3631.82     3555.76    207.62 o
  11   2  10     3628.10     3368.97    172.62 o
  12   2  10     1223.43     1298.35    193.93 o
  13   2  10     6819.30     6643.18    215.24 o
  14   2  10     2476.05     2441.46    215.36 o
  15   2  10     4364.95     4188.03    224.65 o
  16   2  10     1811.97     2000.26    236.43 o
  17   2  10     2722.05     2777.42    200.00 o
  18   2  10     1445.77     1525.73    212.38 o
  19   2  10     1412.37     1453.71    235.00 o
  20   2  10     1464.47     1584.54    213.34 o
  21   2  10     1042.76     1045.13    280.72 o
  22   2  10      702.90      902.15    279.17 o
  23   2  10      594.53      649.29    280.12 o
  24   2  10      593.62      585.48    256.19 o
  25   2  10      547.08      417.27    256.55 o
 -29   3  10        2.67       34.64    320.48 o
 -28   3  10      506.68      516.79    280.00 o
 -27   3  10        5.40      -52.98    255.36 o
 -26   3  10      885.23      962.87    256.79 o
 -25   3  10        0.08       10.36    265.36 o
 -24   3  10     1116.88     1173.82    228.93 o
 -23   3  10        7.00       52.74    251.91 o
 -22   3  10     1329.69     1413.95    258.22 o
 -21   3  10       15.52       75.36    222.98 o
 -20   3  10     1620.65     1570.26    232.50 o
 -19   3  10       96.96      162.38    238.81 o
 -18   3  10     3680.90     3599.93    219.65 o
 -17   3  10      453.35      415.72    229.05 o
 -16   3  10     5413.80     5348.40    239.65 o
 -15   3  10      139.05      127.86    216.55 o
 -14   3  10     5104.97     5045.66    202.26 o
 -13   3  10      705.46      726.80    200.48 o
 -12   3  10     5843.43     5644.36    237.50 o
 -11   3  10      427.86      394.41    199.17 o
 -10   3  10     8259.71     7772.60    211.79 o
  -9   3  10      241.42      262.38    193.69 o
  -8   3  10     9778.86     9044.76    232.26 o
  -7   3  10      239.71      253.69    209.88 o
  -6   3  10    12404.57    11984.20    257.62 o
  -5   3  10     1246.83     1137.63    181.07 o
  -4   3  10     7610.81     7170.81    221.43 o
  -3   3  10     2555.35     2465.98    188.69 o
  -2   3  10     8248.66     7794.15    237.86 o
  -1   3  10     4661.38     4445.89    208.93 o
   0   3  10    10457.42     9679.05    207.74 o
   1   3  10     3561.27     3206.11    176.67 o
   2   3  10     6668.10     6465.44    206.91 o
   3   3  10     2307.82     2063.72    186.79 o
   4   3  10     7914.41     7634.15    227.26 o
   5   3  10     3135.23     3264.80    209.05 o
   6   3  10     5658.76     5135.42    199.53 o
   7   3  10     3438.78     3305.88    174.88 o
   8   3  10     3915.38     3775.64    191.67 o
   9   3  10     2698.72     2802.89    188.45 o
  10   3  10     4475.21     4160.17    178.81 o
  11   3  10     2653.64     2689.44    219.53 o
  12   3  10     3002.38     2877.90    220.00 o
  13   3  10     2674.57     2732.06    242.03 o
  14   3  10     3852.85     3728.14    208.22 o
  15   3  10      649.94      686.20    190.24 o
  16   3  10     2198.78     2085.62    213.69 o
  17   3  10      452.90      536.79    205.84 o
  18   3  10      694.90      770.25    231.91 o
  19   3  10     1031.43     1051.80    211.43 o
  20   3  10      370.14      361.91    238.46 o
  21   3  10      659.39      637.15    279.17 o
  22   3  10      340.01      375.72    279.29 o
  23   3  10      630.81      714.30    254.88 o
  24   3  10      251.24      269.65    249.77 o
 -28   4  10        5.48      -23.57    253.93 o
 -27   4  10      593.48      611.08    242.62 o
 -26   4  10        7.08       26.43    257.86 o
 -25   4  10      615.13      648.82    270.60 o
 -24   4  10        6.63       29.64    264.17 o
 -23   4  10      761.36      733.46    212.38 o
 -22   4  10       44.80       17.14    250.36 o
 -21   4  10     1529.66     1575.73    244.29 o
 -20   4  10        6.98      -14.88    223.34 o
 -19   4  10     2325.41     2331.10    248.22 o
 -18   4  10        0.75      -60.83    223.22 o
 -17   4  10     1769.02     1871.93    262.38 o
 -16   4  10       17.53       16.43    224.53 o
 -15   4  10     1226.19     1321.45    258.69 o
 -14   4  10      104.27       83.57    224.17 o
 -13   4  10     2039.21     1976.10    219.53 o
 -12   4  10      439.35      335.84    183.81 o
 -11   4  10     1718.18     1461.09    189.17 o
 -10   4  10      346.16      266.07    191.07 o
  -9   4  10     3301.04     2929.56    181.67 o
  -8   4  10      710.00      578.10    181.67 o
  -7   4  10     5860.65     5613.05    217.98 o
  -6   4  10     2177.86     2031.22    198.81 o
  -5   4  10     3737.19     3442.31    181.07 o
  -4   4  10     2356.42     2151.93    184.17 o
  -3   4  10     1624.52     1461.21    195.12 o
  -2   4  10     1543.28     1341.21    178.22 o
  -1   4  10     7992.53     7222.36    205.72 o
   0   4  10     1069.06      988.94    188.81 o
   1   4  10     8779.53     7950.70    208.10 o
   2   4  10     2244.07     2063.36    207.98 o
   3   4  10     3603.47     3299.57    183.45 o
   4   4  10     3238.80     3019.80    193.69 o
   5   4  10     3453.99     3212.42    175.72 o
   6   4  10     2008.44     2014.91    202.26 o
   7   4  10     2708.20     2688.73    171.43 o
   8   4  10      522.33      525.01    175.00 o
   9   4  10     3185.88     3078.85    188.45 o
  10   4  10      265.07      253.34    208.46 o
  11   4  10     1837.47     1930.14    237.03 o
  12   4  10     1751.99     1738.36    213.10 o
  13   4  10     1668.42     1720.38    236.43 o
  14   4  10     2015.15     1775.86    196.91 o
  15   4  10     1611.71     1634.19    235.24 o
  16   4  10     1222.11     1187.52    192.86 o
  17   4  10     1356.26     1271.80    235.84 o
  18   4  10      775.19      821.56    235.24 o
  19   4  10     1262.07     1193.47    237.03 o
  20   4  10      434.69      476.08    279.77 o
  21   4  10      904.42      965.61    253.22 o
  22   4  10      425.65      457.86    253.10 o
  23   4  10      402.17      352.03    255.00 o
  24   4  10      313.74      254.53    289.53 o
 -27   5  10       31.94      -23.10    305.72 o
 -26   5  10     1210.06     1436.33    304.05 o
 -25   5  10       34.99      -62.02    294.77 o
 -24   5  10     1927.10     2147.77    315.72 o
 -23   5  10       67.32       83.69    306.31 o
 -22   5  10     2472.31     2641.82    236.43 o
 -21   5  10       49.42       63.93    200.72 o
 -20   5  10     3408.31     3735.05    268.81 o
 -19   5  10       64.99      106.67    228.34 o
 -18   5  10     5404.07     5772.81    277.27 o
 -17   5  10        3.44       21.55    222.74 o
 -16   5  10     6073.73     6189.49    278.69 o
 -15   5  10       13.67      -41.07    235.36 o
 -14   5  10     7235.96     7268.31    253.81 o
 -13   5  10      821.13      780.72    253.93 o
 -12   5  10     8240.47     8209.63    255.72 o
 -11   5  10     2089.55     1978.95    191.79 o
 -10   5  10     7105.60     7093.07    237.98 o
  -9   5  10     3187.06     2945.40    204.53 o
  -8   5  10     4124.99     3856.48    183.10 o
  -7   5  10      967.28      888.23    209.65 o
  -6   5  10     9846.93     9470.96    221.07 o
  -5   5  10      351.27      431.55    210.36 o
  -4   5  10    18330.92    16999.27    240.12 o
  -3   5  10     1132.38     1103.59    193.81 o
  -2   5  10     8903.59     8634.99    203.34 o
  -1   5  10      900.76      902.87    186.19 o
   0   5  10     6333.89     6382.82    211.79 o
   1   5  10     2812.64     2735.75    183.93 o
   2   5  10     9618.46     9076.19    211.79 o
   3   5  10     4833.53     4548.39    193.10 o
   4   5  10    12750.76    12210.28    235.96 o
   5   5  10     1823.01     1874.43    187.62 o
   6   5  10     6240.22     6191.87    207.15 o
   7   5  10     1497.10     1513.83    191.31 o
   8   5  10     4169.74     4377.20    250.00 o
   9   5  10     2414.28     2621.34    242.03 o
  10   5  10     5724.13     5604.36    229.17 o
  11   5  10     1742.82     1751.21    194.29 o
  12   5  10     4890.31     4792.68    227.62 o
  13   5  10     1386.59     1586.81    212.03 o
  14   5  10     3131.50     3059.80    201.07 o
  15   5  10     1724.21     1795.14    237.38 o
  16   5  10     2613.04     2464.08    217.74 o
  17   5  10     2227.11     2360.15    242.15 o
  18   5  10     2991.20     2856.82    247.03 o
  19   5  10     1400.20     1591.33    284.17 o
  20   5  10     2176.68     2173.48    300.00 o
  21   5  10      882.17      942.75    284.41 o
  22   5  10     1373.69     1286.92    288.10 o
  23   5  10      900.32      969.66    288.22 o
 -26   6  10       27.50       39.41    266.55 o
 -25   6  10       30.73       22.86    258.93 o
 -24   6  10       21.05     1422.52    270.24 o
 -23   6  10      124.97      152.86    301.08 o
 -22   6  10        0.97       21.07    293.69 o
 -21   6  10      121.81      132.03    252.74 o
 -20   6  10      116.63      197.74    255.00 o
 -19   6  10       19.57       98.45    260.84 o
 -18   6  10       20.92       18.93    253.46 o
 -17   6  10       44.71       64.05    217.26 o
 -16   6  10      109.67      182.86    267.38 o
 -15   6  10       20.51      -50.00    247.62 o
 -14   6  10      150.89      184.88    246.43 o
 -13   6  10       30.27       13.93    198.34 o
 -12   6  10      339.60      244.77    219.88 o
 -11   6  10      613.90      534.17    220.36 o
 -10   6  10       16.49       14.17    240.60 o
  -9   6  10      185.52      128.45    221.43 o
  -8   6  10       10.69        0.36    199.53 o
  -7   6  10      269.85      184.76    185.36 o
  -6   6  10      384.31      377.39    173.10 o
  -5   6  10      368.17      433.22    186.91 o
  -4   6  10      767.27      691.68    202.74 o
  -3   6  10     1123.31      973.70    205.84 o
  -2   6  10      562.32      546.67    170.95 o
  -1   6  10     1611.90     1287.75    165.12 o
   0   6  10       22.32      -13.57    159.17 o
   1   6  10       87.46      133.81    197.98 o
   2   6  10        4.29      -57.62    178.57 o
   3   6  10       43.91       10.12    166.19 o
   4   6  10      226.01      298.22    215.96 o
   5   6  10        3.74      -10.12    213.10 o
   6   6  10       50.19       82.74    233.22 o
   7   6  10      210.08      183.93    212.03 o
   8   6  10      178.51      136.19    233.46 o
   9   6  10     1302.19     1185.49    237.26 o
  10   6  10      320.87      183.93    214.65 o
  11   6  10      139.26      152.98    239.88 o
  12   6  10      110.20      217.26    209.05 o
  13   6  10       14.02      -24.52    193.93 o
  14   6  10      139.97      228.10    215.60 o
  15   6  10        8.22      -40.12    206.19 o
  16   6  10      105.72       94.05    230.60 o
  17   6  10       28.52       85.36    248.93 o
  18   6  10       63.07       86.19    249.53 o
  19   6  10        7.68       81.43    249.77 o
  20   6  10       29.26       98.10    236.19 o
  21   6  10        0.42       24.88    230.36 o
  22   6  10       70.21       86.55    272.03 o
 -25   7  10        1.81      -10.36    287.86 o
 -24   7  10     1512.63     1518.35    323.10 o
 -23   7  10        0.29      105.12    319.41 o
 -22   7  10     1986.62     2124.19    333.10 o
 -21   7  10       12.88      -19.52    265.12 o
 -20   7  10     3177.20     3676.95    317.98 o
 -19   7  10       78.23       32.38    227.74 o
 -18   7  10     3813.32     4116.13    245.96 o
 -17   7  10      376.26      390.60    199.76 o
 -16   7  10     3091.04     3539.09    235.36 o
 -15   7  10       86.97       54.88    246.31 o
 -14   7  10     6238.37     6441.99    275.48 o
 -13   7  10       26.36       51.79    261.67 o
 -12   7  10     9626.85    11877.18    265.00 o
 -11   7  10       58.88       81.79    245.48 o
 -10   7  10     8647.59     8822.73    248.57 o
  -9   7  10      149.17      218.93    223.46 o
  -8   7  10     9130.51     9393.22    259.05 o
  -7   7  10     1250.01     1249.18    212.74 o
  -6   7  10     8756.40     8288.08    229.41 o
  -5   7  10     2305.87     2227.05    217.50 o
  -4   7  10     9489.64     9520.96    258.22 o
  -3   7  10     1753.65     1749.07    231.79 o
  -2   7  10    11464.56    11741.70    285.24 o
  -1   7  10      586.34      595.25    207.86 o
   0   7  10    11644.38    11669.91    263.93 o
   1   7  10      895.94      994.66    245.60 o
   2   7  10    11252.28    11187.05    260.96 o
   3   7  10     1270.26     1415.85    247.03 o
   4   7  10     9230.50     8901.90    254.88 o
   5   7  10     1560.73     1721.21    245.12 o
   6   7  10     5707.56     5825.55    222.62 o
   7   7  10     1567.48     1748.48    243.22 o
   8   7  10     6249.26     6354.13    260.00 o
   9   7  10     2708.92     2704.56    216.07 o
  10   7  10     4157.04     4178.63    214.76 o
  11   7  10     2237.38     2286.46    244.05 o
  12   7  10     2884.23     2824.08    254.88 o
  13   7  10     2022.57     2086.34    206.43 o
  14   7  10     2336.12     2174.55    244.65 o
  15   7  10     1620.66     1520.62    221.19 o
  16   7  10     1619.64     1615.62    296.31 o
  17   7  10     1209.63     1167.28    269.41 o
  18   7  10     1445.86     1346.68    263.10 o
  19   7  10      903.41      835.37    280.48 o
  20   7  10      935.77      825.84    258.69 o
  21   7  10      888.91      914.89    302.86 o
 -24   8  10       17.68      218.46    249.05 o
 -23   8  10      121.53      135.00    252.27 o
 -22   8  10        2.33      -50.83    335.48 o
 -21   8  10      233.90      302.98    338.58 o
 -20   8  10       22.77      -71.79    254.53 o
 -19   8  10      586.64      572.27    320.96 o
 -18   8  10       87.05       60.12    269.77 o
 -17   8  10      259.36      241.91    227.86 o
 -16   8  10        0.65      -60.72    230.36 o
 -15   8  10      231.96      245.36    232.98 o
 -14   8  10       29.93       -2.02    221.55 o
 -13   8  10      505.77      517.63    214.05 o
 -12   8  10        1.45       44.05    245.84 o
 -11   8  10      516.78      556.20    240.96 o
 -10   8  10      142.10      122.03    238.81 o
  -9   8  10      297.98      247.98    197.26 o
  -8   8  10      389.13      421.32    249.05 o
  -7   8  10      216.92      223.81    237.74 o
  -6   8  10      470.98      411.67    202.86 o
  -5   8  10      929.78      891.92    222.38 o
  -4   8  10     1397.02     1207.28    218.57 o
  -3   8  10     1051.83     1008.94    195.24 o
  -2   8  10      363.28      358.70    220.48 o
  -1   8  10     1108.07     1213.47    225.48 o
   0   8  10       88.21       97.50    217.62 o
   1   8  10     1397.82     1516.09    219.88 o
   2   8  10      142.40      189.29    201.43 o
   3   8  10      623.89      713.22    200.72 o
   4   8  10      151.17      190.36    237.03 o
   5   8  10      510.67      625.84    215.96 o
   6   8  10      565.70      545.13    216.79 o
   7   8  10     1030.07     1131.92    219.65 o
   8   8  10      839.54      863.34    239.17 o
   9   8  10      392.95      532.86    225.84 o
  10   8  10      489.32      519.89    236.55 o
  11   8  10      366.16      463.10    214.17 o
  12   8  10      171.50      212.74    221.31 o
  13   8  10      381.80      372.98    229.65 o
  14   8  10       83.99      140.12    280.72 o
  15   8  10      341.13      530.36    303.58 o
  16   8  10      229.82      230.36    265.60 o
  17   8  10      123.35      122.03    316.91 o
  18   8  10       56.51      -23.93    275.12 o
  19   8  10      120.28      153.93    295.48 o
 -21   9  10        8.94      -73.10    304.65 o
 -20   9  10     1000.05     1120.13    298.58 o
 -19   9  10        0.61       92.98    332.50 o
 -18   9  10     1617.78     1740.62    303.58 o
 -17   9  10       30.20       10.00    317.39 o
 -16   9  10     1599.88     1756.21    284.17 o
 -15   9  10      125.38      242.27    266.67 o
 -14   9  10     1414.44     1559.43    208.46 o
 -13   9  10       69.39       64.17    213.93 o
 -12   9  10     2635.39     2795.27    240.96 o
 -11   9  10      114.71       53.21    248.69 o
 -10   9  10     3316.22     3662.79    238.57 o
  -9   9  10      443.09      480.96    248.93 o
  -8   9  10     3334.88     3764.10    251.55 o
  -7   9  10      348.61      397.03    220.48 o
  -6   9  10     4396.49     4223.51    222.03 o
  -5   9  10      464.99      547.39    238.93 o
  -4   9  10     3259.64     3250.40    214.88 o
  -3   9  10      430.12      521.08    238.10 o
  -2   9  10     3175.76     3281.00    231.43 o
  -1   9  10      693.33      655.25    221.19 o
   0   9  10     3380.35     3467.90    230.48 o
   1   9  10     1098.79     1197.04    243.22 o
   2   9  10     3471.97     3536.12    233.46 o
   3   9  10     1374.79     1419.66    221.07 o
   4   9  10     3632.24     3701.36    253.93 o
   5   9  10     1124.66     1084.18    222.50 o
   6   9  10     3765.60     3854.69    255.00 o
   7   9  10     1001.52     1015.61    203.81 o
   8   9  10     2785.28     2819.44    228.81 o
   9   9  10      728.21      803.94    220.60 o
  10   9  10     2002.13     2004.67    215.48 o
  11   9  10      843.55     1104.42    310.12 o
  12   9  10     1815.50     1717.88    294.65 o
  13   9  10      904.97      918.94    272.98 o
  14   9  10     1356.87     1448.23    325.36 o
  15   9  10      942.95     1008.35    253.10 o
  16   9  10      635.29      653.82    310.12 o
  17   9  10      569.36     2798.61    331.91 o
 -19  10  10      482.04      596.20    375.48 o
 -18  10  10       13.39        5.71    312.98 o
 -17  10  10      828.00      900.13    291.31 o
 -16  10  10       60.96      128.69    292.27 o
 -15  10  10     1136.74     1252.64    326.55 o
 -14  10  10       50.91      167.26    290.00 o
 -13  10  10     1315.39     1530.85    320.36 o
 -12  10  10      147.17       59.41    296.43 o
 -11  10  10     1800.23     2053.96    257.03 o
 -10  10  10      219.05      241.31    215.36 o
  -9  10  10     2529.72     2533.49    258.57 o
  -8  10  10      380.60      445.24    237.86 o
  -7  10  10     1947.63     1951.93    198.10 o
  -6  10  10       83.05      160.36    216.07 o
  -5  10  10     1529.55     1616.69    242.15 o
  -4  10  10       19.81      -38.93    235.48 o
  -3  10  10     2400.89     2200.98    199.29 o
  -2  10  10      234.85      286.79    200.00 o
  -1  10  10     2681.91     2628.01    228.22 o
   0  10  10      456.60      535.01    218.93 o
   1  10  10     2656.01     2989.09    249.65 o
   2  10  10      539.41      555.84    203.69 o
   3  10  10     2477.13     2468.13    212.15 o
   4  10  10      889.01      933.82    218.34 o
   5  10  10     1644.58     1611.81    207.15 o
   6  10  10      559.55      615.13    248.22 o
   7  10  10     1258.49     1372.76    277.03 o
   8  10  10       87.77       94.88    264.05 o
   9  10  10     1562.78     1552.16    265.84 o
  10  10  10      238.79      311.91    273.69 o
  11  10  10     1072.73     1034.42    276.67 o
  12  10  10      430.60      418.93    275.00 o
  13  10  10      611.20      613.34    286.55 o
  14  10  10      487.65      497.39    320.72 o
  15  10  10      481.95      460.13    355.24 o
 -16  11  10      369.23      416.91    310.84 o
 -15  11  10        0.61      -19.64    278.46 o
 -14  11  10      368.25      424.89    294.77 o
 -13  11  10       10.85       34.17    317.50 o
 -12  11  10      356.28      390.24    272.74 o
 -11  11  10       62.30      103.22    254.53 o
 -10  11  10      345.02      324.65    297.38 o
  -9  11  10       90.34      132.03    265.60 o
  -8  11  10      535.57      657.39    295.84 o
  -7  11  10      144.16      112.98    282.74 o
  -6  11  10      513.05      496.08    283.69 o
  -5  11  10      125.68      223.46    280.48 o
  -4  11  10      859.54     1019.30    262.74 o
  -3  11  10      179.44       84.52    282.86 o
  -2  11  10      835.63      842.87    261.31 o
  -1  11  10      183.67      150.84    258.69 o
   0  11  10      448.09      454.89    258.81 o
   1  11  10      193.15      286.91    281.67 o
   2  11  10      269.62      249.17    282.50 o
   3  11  10      283.30      427.51    282.27 o
   4  11  10      225.77      247.98    282.27 o
   5  11  10      181.49      249.77    281.31 o
   6  11  10      361.36      456.43    292.62 o
   7  11  10      147.34       99.17    292.98 o
   8  11  10      687.16      633.94    296.08 o
   9  11  10      158.40      183.93    316.43 o
  10  11  10      602.87      607.39    296.67 o
  11  11  10      140.58      196.07    316.79 o
  12  11  10      382.74      284.17    239.05 o
 -11  12  10     1482.19     1440.26    323.58 o
 -10  12  10       54.24      105.83    312.50 o
  -9  12  10     1745.57     1619.66    247.50 o
  -8  12  10      155.97      275.60    257.62 o
  -7  12  10     2123.81     2276.82    312.74 o
  -6  12  10      170.22      261.43    286.91 o
  -5  12  10     2639.11     2968.61    299.88 o
  -4  12  10      519.06      486.43    264.05 o
  -3  12  10     2071.32     2224.91    252.38 o
  -2  12  10      576.69      622.27    287.62 o
  -1  12  10     1746.13     1932.17    294.41 o
   0  12  10      564.79      473.46    287.50 o
   1  12  10     1691.17     1479.07    235.00 o
   2  12  10      791.42      749.77    290.24 o
   3  12  10     1068.71     1127.63    263.69 o
   4  12  10      346.45      450.60    285.60 o
   5  12  10     1229.89     1290.73    265.96 o
   6  12  10      240.95      200.12    285.72 o
   7  12  10     1578.38     1607.52    320.48 o
 -29   1  11        6.06       20.48    320.96 o
 -28   1  11     1322.22     1333.35    282.50 o
 -27   1  11       99.88      242.03    304.77 o
 -26   1  11     1635.30     1871.69    315.48 o
 -25   1  11       25.38       22.62    279.05 o
 -24   1  11     2125.86     2248.01    244.88 o
 -23   1  11        1.03       83.93    198.10 o
 -22   1  11     3191.59     3203.49    225.60 o
 -21   1  11        3.53       23.93    235.96 o
 -20   1  11     4038.77     4076.36    230.84 o
 -19   1  11       68.75       74.05    205.96 o
 -18   1  11     7203.19     7208.67    244.41 o
 -17   1  11        0.27       36.19    223.22 o
 -16   1  11     8002.21     7862.25    258.34 o
 -15   1  11      293.32      262.62    225.96 o
 -14   1  11    10184.38     9584.65    229.53 o
 -13   1  11      328.59      341.08    199.05 o
 -12   1  11    11523.01    11030.74    257.62 o
 -11   1  11      303.49      223.34    185.36 o
 -10   1  11    10598.20    10062.99    221.43 o
  -9   1  11      126.73      114.41    181.79 o
  -8   1  11    13823.52    13173.39    249.88 o
  -7   1  11       18.49      -29.64    153.69 o
  -6   1  11    25253.48    22829.23    261.55 o
  -5   1  11      881.39      968.82    194.53 o
  -4   1  11    20929.99    19537.76    265.48 o
  -3   1  11     1282.92     1078.70    188.22 o
  -2   1  11    15446.69    14581.02    242.38 o
  -1   1  11      752.47      741.80    183.81 o
   0   1  11    17159.90    15894.14    244.53 o
   1   1  11      545.25      417.62    154.05 o
   2   1  11    19643.74    18388.46    238.69 o
   3   1  11     1244.41     1275.85    168.93 o
   4   1  11    18828.66    17983.09    236.79 o
   5   1  11     3318.76     3202.18    192.98 o
   6   1  11    10371.59     9996.68    205.00 o
   7   1  11     3368.37     2987.06    207.62 o
   8   1  11    10804.74    10481.57    235.12 o
   9   1  11     4036.85     4054.93    192.03 o
  10   1  11     9769.86     9364.41    241.55 o
  11   1  11     2238.97     2431.70    216.55 o
  12   1  11     4535.40     4608.39    222.86 o
  13   1  11      527.96      657.98    207.15 o
  14   1  11     5052.05     5080.90    225.72 o
  15   1  11     1293.17     1267.99    212.03 o
  16   1  11     4592.64     4528.87    246.91 o
  17   1  11     1556.90     1640.85    213.22 o
  18   1  11     2638.65     2525.87    217.26 o
  19   1  11     1605.41     1975.98    236.43 o
  20   1  11     1724.07     1812.05    255.48 o
  21   1  11     1328.59     1490.26    229.88 o
  22   1  11     1495.62     1423.23    254.88 o
  23   1  11      734.62      849.06    252.86 o
  24   1  11      874.18      651.44    254.88 o
 -29   2  11      105.10       64.17    354.29 o
 -28   2  11        2.58      -72.50    301.19 o
 -27   2  11      390.95      385.48    282.74 o
 -26   2  11       14.05       13.45    301.67 o
 -25   2  11      522.32      446.91    249.88 o
 -24   2  11       21.10       24.52    268.93 o
 -23   2  11      438.77      448.58    206.67 o
 -22   2  11        0.54      -13.45    218.46 o
 -21   2  11      329.00     3072.42    242.50 o
 -20   2  11        1.72       63.69    251.31 o
 -19   2  11      574.36      631.08    223.81 o
 -18   2  11       47.23       50.71    207.15 o
 -17   2  11     1024.92     1035.01    241.07 o
 -16   2  11       20.48       38.81    222.62 o
 -15   2  11      851.73      860.13    222.50 o
 -14   2  11      305.52      353.10    233.81 o
 -13   2  11     2132.65     2195.15    220.72 o
 -12   2  11       99.82       83.81    194.53 o
 -11   2  11     2664.67     2550.87    204.76 o
 -10   2  11       20.38      -53.81    207.86 o
  -9   2  11     3119.24     2930.75    184.53 o
  -8   2  11      110.52       80.60    169.65 o
  -7   2  11     2612.94     2659.20    216.31 o
  -6   2  11      398.20      316.19    188.69 o
  -5   2  11     2102.43     1987.88    193.34 o
  -4   2  11      497.67      345.84    186.55 o
  -3   2  11     1461.43     1290.14    206.55 o
  -2   2  11      541.36      458.22    185.60 o
  -1   2  11     4896.04     4597.32    185.12 o
   0   2  11      291.57      308.10    150.00 o
   1   2  11     4045.17     3553.86    179.53 o
   2   2  11      770.82      786.20    180.00 o
   3   2  11     5410.72     5077.33    186.31 o
   4   2  11     1304.23     1299.54    202.62 o
   5   2  11     4390.14     4053.86    193.45 o
   6   2  11      878.90      809.65    196.91 o
   7   2  11     3690.74     3422.78    174.17 o
   8   2  11      845.48      774.06    162.26 o
   9   2  11     3658.74     3416.71    199.65 o
  10   2  11      353.79      473.22    231.55 o
  11   2  11     2374.29     2139.79    196.79 o
  12   2  11      462.51      344.89    231.55 o
  13   2  11     2837.22     2806.70    241.19 o
  14   2  11     1279.54     1307.04    212.15 o
  15   2  11     1996.81     2096.69    236.07 o
  16   2  11      617.39      673.46    190.00 o
  17   2  11      999.93      980.97    234.17 o
  18   2  11      271.15      260.36    230.60 o
  19   2  11      645.09      567.51    192.15 o
  20   2  11      277.74      195.36    247.15 o
  21   2  11      252.25      350.36    278.81 o
  22   2  11      105.79      152.50    250.84 o
  23   2  11      360.90      454.05    281.19 o
  24   2  11      242.84      266.43    282.15 o
 -28   3  11      850.62      830.84    282.03 o
 -27   3  11        4.78      120.00    299.41 o
 -26   3  11     1003.53     1063.11    308.46 o
 -25   3  11       12.27      137.38    300.36 o
 -24   3  11     1266.79     1407.40    308.81 o
 -23   3  11       50.87       47.14    211.43 o
 -22   3  11     2007.01     2133.48    263.34 o
 -21   3  11       32.59       31.79    252.03 o
 -20   3  11     2747.14     2889.80    265.48 o
 -19   3  11        0.10      -23.57    233.46 o
 -18   3  11     3123.88     3386.35    223.81 o
 -17   3  11       24.10      -31.19    235.00 o
 -16   3  11     5086.30     5157.45    237.03 o
 -15   3  11       27.35       18.33    209.05 o
 -14   3  11     5613.38     5607.81    260.72 o
 -13   3  11       53.40       56.19    235.96 o
 -12   3  11     5939.02     5703.53    191.43 o
 -11   3  11      289.92      257.27    155.00 o
 -10   3  11     8970.43     8416.78    221.43 o
  -9   3  11     1697.65     1475.85    196.19 o
  -8   3  11     5805.86     5397.93    192.38 o
  -7   3  11      396.42      379.29    177.50 o
  -6   3  11     4434.73     4007.08    205.48 o
  -5   3  11       89.24     2661.46    192.98 o
  -4   3  11     4830.74     4800.90    222.15 o
  -3   3  11      730.84      635.37    155.12 o
  -2   3  11     7098.48     6496.28    174.88 o
  -1   3  11     2942.73     2662.30    196.79 o
   0   3  11    15940.25    15054.84    235.48 o
   1   3  11     1993.34     1786.81    180.36 o
   2   3  11    10593.62    10289.42    220.12 o
   3   3  11     1161.08      986.80    181.91 o
   4   3  11     5416.63     4971.14    182.38 o
   5   3  11     1894.35     1725.26    183.10 o
   6   3  11     3925.50     3548.26    190.60 o
   7   3  11     1226.76     1182.87    177.86 o
   8   3  11     3059.85     3079.21    201.67 o
   9   3  11      187.44      300.12    187.86 o
  10   3  11     3440.32     3456.00    204.65 o
  11   3  11      439.32      470.60    207.26 o
  12   3  11     4872.29     5188.28    248.57 o
  13   3  11     2544.11     2499.79    197.74 o
  14   3  11     2841.41     2923.37    187.03 o
  15   3  11     1355.63     1381.68    210.12 o
  16   3  11     2005.41     1950.03    182.15 o
  17   3  11     1346.65     1376.21    235.72 o
  18   3  11     2069.69     1944.91    217.74 o
  19   3  11      684.00      701.91    250.36 o
  20   3  11     1604.13     1694.19    284.17 o
  21   3  11      356.90      420.96    248.22 o
  22   3  11      702.57      571.79    253.93 o
  23   3  11      178.08      255.12    249.77 o
 -27   4  11      857.16      868.46    277.86 o
 -26   4  11        1.49       -9.40    249.53 o
 -25   4  11     1314.32     1415.49    314.41 o
 -24   4  11       12.02       42.50    307.50 o
 -23   4  11     1919.81     2246.93    275.48 o
 -22   4  11        0.12        2.14    221.43 o
 -21   4  11     1931.65     2126.69    262.86 o
 -20   4  11      169.23      218.93    201.79 o
 -19   4  11     3931.46     4225.77    273.57 o
 -18   4  11       17.85       22.38    254.17 o
 -17   4  11     7037.64     6922.71    253.46 o
 -16   4  11        0.37      -84.76    253.46 o
 -15   4  11     6811.26     6979.50    240.12 o
 -14   4  11       72.77       44.52    252.15 o
 -13   4  11     5320.04     5370.78    230.60 o
 -12   4  11      644.73      571.91    253.69 o
 -11   4  11     8614.93     8391.78    226.19 o
 -10   4  11      984.91     1085.73    212.74 o
  -9   4  11     8682.79     8612.49    242.98 o
  -8   4  11      655.20      594.29    178.45 o
  -7   4  11     8790.13     8556.18    212.98 o
  -6   4  11      470.37      438.10    176.55 o
  -5   4  11    12290.46    11775.87    226.67 o
  -4   4  11      786.47      859.06    165.95 o
  -3   4  11    13449.08    13429.10    256.19 o
  -2   4  11     1511.76     1373.59    179.41 o
  -1   4  11    10579.72    10618.23    242.62 o
   0   4  11      659.44      744.53    203.34 o
   1   4  11     7428.49     7105.81    201.19 o
   2   4  11      423.79      442.86    181.91 o
   3   4  11     6734.60     6256.75    195.36 o
   4   4  11      896.23      907.04    181.91 o
   5   4  11     8368.68     7763.79    207.50 o
   6   4  11     2744.25     2673.84    215.12 o
   7   4  11     4983.69     5038.76    227.26 o
   8   4  11     1728.02     1800.14    215.48 o
   9   4  11     5168.82     5113.28    227.15 o
  10   4  11     1219.38     1227.16    211.31 o
  11   4  11     3022.81     2848.13    199.41 o
  12   4  11      534.68      555.36    207.74 o
  13   4  11     3101.05     3075.16    219.29 o
  14   4  11      142.72       95.24    189.05 o
  15   4  11     2341.33     2228.12    198.93 o
  16   4  11     1103.49     1086.68    235.60 o
  17   4  11     1653.69     1691.93    215.96 o
  18   4  11     1662.33     1950.14    287.38 o
  19   4  11     1417.65     1541.33    283.93 o
  20   4  11      557.09      858.11    252.03 o
  21   4  11      783.27      818.82    253.93 o
  22   4  11      358.75      588.58    281.79 o
  23   4  11      558.07      912.04    333.58 o
 -27   5  11       11.25       37.14    337.50 o
 -26   5  11      152.53      114.76    299.41 o
 -25   5  11       28.01       83.45    263.22 o
 -24   5  11      224.95      247.38    304.88 o
 -23   5  11       40.80      -10.12    264.41 o
 -22   5  11      406.61      493.82    290.36 o
 -21   5  11        4.87       15.60    239.17 o
 -20   5  11      501.65      453.82    204.05 o
 -19   5  11      179.22      147.86    235.24 o
 -18   5  11      599.79      642.51    253.93 o
 -17   5  11       25.21      -92.38    250.00 o
 -16   5  11      357.24      387.62    201.55 o
 -15   5  11       81.29       61.79    210.00 o
 -14   5  11      635.10      651.32    249.53 o
 -13   5  11      181.27       99.17    246.91 o
 -12   5  11     1511.84     1522.40    209.41 o
 -11   5  11       78.61      -11.07    247.15 o
 -10   5  11     1151.75     1035.13    248.81 o
  -9   5  11      235.96      197.50    196.55 o
  -8   5  11     2197.67     1970.86    211.19 o
  -7   5  11      244.18      304.29    203.46 o
  -6   5  11     4820.39     4479.34    193.81 o
  -5   5  11     1207.04     1211.33    191.79 o
  -4   5  11     1732.89     1577.76    190.24 o
  -3   5  11     1602.91     1362.16    176.55 o
  -2   5  11     2294.66     2070.74    177.50 o
  -1   5  11      639.24      604.29    183.69 o
   0   5  11     1508.10     1326.68    173.69 o
   1   5  11        5.64       60.36    179.05 o
   2   5  11      845.94      742.99    178.81 o
   3   5  11      537.97      400.01    183.57 o
   4   5  11     2219.45     2119.43    241.55 o
   5   5  11      357.56      468.10    234.65 o
   6   5  11     2189.48     2203.72    221.07 o
   7   5  11      423.96      403.46    234.05 o
   8   5  11     2760.29     2700.15    193.22 o
   9   5  11      557.10      536.55    207.38 o
  10   5  11     2959.80     2823.13    217.50 o
  11   5  11     1190.46     1178.35    234.41 o
  12   5  11      571.61      637.98    209.05 o
  13   5  11      628.65      642.98    207.26 o
  14   5  11      731.46      815.61    231.67 o
  15   5  11      179.38      295.24    231.07 o
  16   5  11      323.12      248.81    232.38 o
  17   5  11       15.01       42.02    248.69 o
  18   5  11      107.55       87.14    277.62 o
  19   5  11       48.19       59.88    277.03 o
  20   5  11      305.22      312.98    280.24 o
  21   5  11      288.85      292.03    293.81 o
  22   5  11      213.67      251.07    306.79 o
 -25   6  11     1174.66     1333.23    323.10 o
 -24   6  11        0.38       46.31    287.27 o
 -23   6  11     1651.47     1794.07    283.81 o
 -22   6  11       48.34       17.38    242.74 o
 -21   6  11     2218.53     2709.44    287.03 o
 -20   6  11       14.55       66.31    234.17 o
 -19   6  11     3019.65     3239.69    238.57 o
 -18   6  11      105.45      132.14    199.53 o
 -17   6  11     3860.12     4056.36    245.96 o
 -16   6  11       37.99       90.72    232.38 o
 -15   6  11     5281.95     5757.22    273.10 o
 -14   6  11        1.09      -43.57    250.00 o
 -13   6  11     8569.43     8913.09    267.62 o
 -12   6  11       44.58       76.67    211.19 o
 -11   6  11     8089.71     8494.63    275.96 o
 -10   6  11      115.06      114.05    244.05 o
  -9   6  11     6717.89     6904.38    235.00 o
  -8   6  11      299.52      332.03    196.19 o
  -7   6  11     5595.38     5778.77    230.48 o
  -6   6  11      125.53      139.64    245.12 o
  -5   6  11    10235.75    10467.99    262.98 o
  -4   6  11     1376.52     1344.66    231.31 o
  -3   6  11    11400.03    12069.32    285.00 o
  -2   6  11      853.73      900.01    247.27 o
  -1   6  11    10775.76    11183.48    279.29 o
   0   6  11      104.61      136.31    190.72 o
   1   6  11    11262.44    11414.43    260.12 o
   2   6  11     1498.84     1681.33    224.88 o
   3   6  11    11857.19    11905.75    246.07 o
   4   6  11     1451.51     1458.71    209.17 o
   5   6  11     8073.07     8081.18    231.67 o
   6   6  11      409.24      578.46    215.00 o
   7   6  11     5287.83     5528.52    237.15 o
   8   6  11     1182.79     1304.06    218.57 o
   9   6  11     5576.76     5641.38    234.53 o
  10   6  11     1442.05     1600.62    239.77 o
  11   6  11     4711.70     4612.56    216.91 o
  12   6  11     1293.76     1235.37    217.03 o
  13   6  11     3643.15     3663.86    246.79 o
  14   6  11     1459.95     1332.16    218.93 o
  15   6  11     3211.26     3181.47    227.03 o
  16   6  11     1046.60     1134.66    232.62 o
  17   6  11     2675.11     2753.01    291.43 o
  18   6  11      780.21      900.25    282.15 o
  19   6  11     1857.88     1917.64    259.53 o
  20   6  11      788.78      769.65    257.74 o
  21   6  11     1395.78     1218.83    293.10 o
 -24   7  11       18.62      -27.26    300.84 o
 -23   7  11        5.94     -100.60    294.65 o
 -22   7  11       16.43       48.33    240.72 o
 -21   7  11       20.90      -10.24    266.79 o
 -20   7  11       45.99        0.00    277.15 o
 -19   7  11       13.06      139.64    311.79 o
 -18   7  11       17.55      -73.81    218.22 o
 -17   7  11        4.07       36.55    248.93 o
 -16   7  11        8.23       23.69    244.17 o
 -15   7  11       14.64       84.88    243.10 o
 -14   7  11      190.55      208.81    233.57 o
 -13   7  11       27.78       52.26    217.62 o
 -12   7  11       15.00      113.81    187.26 o
 -11   7  11       73.50        6.90    220.00 o
 -10   7  11        5.92       62.74    218.57 o
  -9   7  11      213.41      115.48    238.46 o
  -8   7  11       82.45       51.43    237.86 o
  -7   7  11      109.86      100.95    237.03 o
  -6   7  11       24.75       64.41    212.98 o
  -5   7  11      318.65      378.46    238.69 o
  -4   7  11      208.24      246.19    220.36 o
  -3   7  11      645.52      518.46    194.88 o
  -2   7  11      590.94      585.84    205.00 o
  -1   7  11       22.66       40.60    237.38 o
   0   7  11      579.45      588.82    199.17 o
   1   7  11        0.75      -33.57    235.60 o
   2   7  11      258.07      281.43    216.19 o
   3   7  11       44.82        4.52    196.19 o
   4   7  11      129.30      208.69    235.00 o
   5   7  11      437.49      458.70    199.53 o
   6   7  11      183.32      211.55    211.67 o
   7   7  11      310.15      246.43    214.17 o
   8   7  11        8.33      -64.52    233.22 o
   9   7  11       21.77        7.26    213.81 o
  10   7  11       25.12       15.95    211.55 o
  11   7  11        5.69      -63.81    232.03 o
  12   7  11       68.00      123.57    232.26 o
  13   7  11        0.21       57.62    193.81 o
  14   7  11       59.46      144.64    253.34 o
  15   7  11       10.69       76.67    254.17 o
  16   7  11       13.23       17.98    288.69 o
  17   7  11        2.66     -110.95    263.81 o
  18   7  11       19.14       70.24    256.79 o
  19   7  11        1.74       76.91    266.07 o
 -22   8  11        2.29       10.12    298.10 o
 -21   8  11     1629.49     1532.16    286.19 o
 -20   8  11        0.04       13.57    303.10 o
 -19   8  11     2243.23     2329.32    302.50 o
 -18   8  11        0.09     -125.48    273.34 o
 -17   8  11     2704.45     3010.16    286.31 o
 -16   8  11       34.89       62.98    251.67 o
 -15   8  11     1834.19     2018.60    259.29 o
 -14   8  11       18.59       44.17    214.29 o
 -13   8  11     2922.32     3109.33    233.22 o
 -12   8  11        1.69      -27.14    232.15 o
 -11   8  11     5360.63     5684.24    233.46 o
 -10   8  11       23.92      103.45    219.41 o
  -9   8  11     5830.74     6283.53    265.00 o
  -8   8  11      122.79       76.91    220.36 o
  -7   8  11     5498.17     5687.10    240.72 o
  -6   8  11      232.70      283.46    239.41 o
  -5   8  11     5076.17     5207.09    238.81 o
  -4   8  11       14.44      -30.12    188.34 o
  -3   8  11     5944.29     6325.92    261.55 o
  -2   8  11       98.26       99.76    220.00 o
  -1   8  11     5155.48     5416.98    237.26 o
   0   8  11     1080.68     1165.73    242.27 o
   1   8  11     3905.72     4068.74    217.50 o
   2   8  11     1274.63     1366.92    224.41 o
   3   8  11     4322.62     4391.72    236.19 o
   4   8  11      973.57     1046.80    242.98 o
   5   8  11     5068.23     5401.86    237.03 o
   6   8  11      856.30      882.15    241.91 o
   7   8  11     4163.54     3972.79    215.48 o
   8   8  11      473.49      508.34    238.57 o
   9   8  11     3216.69     3221.59    228.46 o
  10   8  11     1143.27     1237.75    241.79 o
  11   8  11     2217.55     2383.96    247.86 o
  12   8  11     1222.81     1452.52    264.17 o
  13   8  11     1975.24     2044.07    291.91 o
  14   8  11      748.20      766.68    269.05 o
  15   8  11     1243.62     1384.42    298.81 o
  16   8  11      569.25      591.67    246.91 o
  17   8  11      769.22      842.75    297.98 o
  18   8  11      363.01      445.72    295.00 o
 -20   9  11      415.56      451.91    262.15 o
 -19   9  11        0.07     -179.65    332.27 o
 -18   9  11      796.95      932.27    323.58 o
 -17   9  11       20.50      -27.38    246.79 o
 -16   9  11      611.41      707.99    295.60 o
 -15   9  11        2.06      -63.33    259.88 o
 -14   9  11      615.80      825.25    292.38 o
 -13   9  11        9.50      -37.02    275.12 o
 -12   9  11      880.29      843.46    227.50 o
 -11   9  11       16.24       -6.19    235.72 o
 -10   9  11     1176.05     1059.42    222.15 o
  -9   9  11       28.37      -72.38    245.24 o
  -8   9  11     1164.63     1245.02    222.98 o
  -7   9  11       36.90        6.67    236.55 o
  -6   9  11     1013.77     1138.71    240.00 o
  -5   9  11        2.46       -1.31    215.24 o
  -4   9  11     1608.45     1742.52    242.03 o
  -3   9  11       18.46       46.19    214.17 o
  -2   9  11     1244.06     1470.85    240.24 o
  -1   9  11       44.23      106.67    211.79 o
   0   9  11     1293.90     1296.09    222.50 o
   1   9  11       94.07      130.24    236.55 o
   2   9  11     1480.19     1583.00    243.46 o
   3   9  11       68.23       34.88    236.91 o
   4   9  11     1226.73     1364.66    219.41 o
   5   9  11      203.25      284.88    237.86 o
   6   9  11     1128.87     1201.80    249.53 o
   7   9  11       58.29       52.02    220.48 o
   8   9  11     1422.05     1623.00    298.69 o
   9   9  11      127.99      187.86    283.58 o
  10   9  11      844.87      845.49    261.91 o
  11   9  11      181.64      105.48    285.72 o
  12   9  11      615.90      656.56    269.17 o
  13   9  11      175.77      192.03    268.10 o
  14   9  11      584.79      616.67    288.10 o
  15   9  11      161.95      135.00    254.88 o
 -18  10  11        0.02      121.43    391.08 o
 -17  10  11      830.60      739.18    262.98 o
 -16  10  11        5.90      -57.14    293.46 o
 -15  10  11      785.49      820.84    277.50 o
 -14  10  11        6.11       36.43    305.48 o
 -13  10  11      897.93     1129.06    306.91 o
 -12  10  11        3.58        5.12    230.48 o
 -11  10  11     1457.10     1710.97    292.03 o
 -10  10  11       11.91      -59.52    241.43 o
  -9  10  11     1674.18     1958.24    291.55 o
  -8  10  11      147.19      281.67    275.84 o
  -7  10  11     1485.13     1616.93    290.00 o
  -6  10  11      151.82      131.43    239.29 o
  -5  10  11     1265.12     1397.52    250.96 o
  -4  10  11       73.01      201.79    238.93 o
  -3  10  11     1732.04     1894.79    242.74 o
  -2  10  11      139.05      120.48    214.05 o
  -1  10  11     1973.67     1718.71    197.38 o
   0  10  11      313.75      316.55    217.62 o
   1  10  11     1758.97     1736.09    258.69 o
   2  10  11      456.91      512.15    261.55 o
   3  10  11     1338.06     1431.33    288.81 o
   4  10  11      340.93      478.58    285.36 o
   5  10  11     1443.25     1538.59    271.91 o
   6  10  11      315.13      397.15    265.24 o
   7  10  11     1490.36     1552.88    264.17 o
   8  10  11      385.82      472.39    284.88 o
   9  10  11     1697.17     1745.62    276.19 o
  10  10  11      349.67      344.05    296.43 o
  11  10  11     1351.90     1239.30    274.88 o
  12  10  11      199.37      246.67    260.60 o
  13  10  11      813.07      855.01    290.00 o
 -14  11  11     1539.84     1590.14    312.27 o
 -13  11  11       11.23       24.76    291.08 o
 -12  11  11     1914.16     1875.50    302.03 o
 -11  11  11       13.96       84.29    308.46 o
 -10  11  11     2334.03     2407.29    257.03 o
  -9  11  11       71.28      175.36    248.10 o
  -8  11  11     2339.48     2330.27    254.41 o
  -7  11  11       90.23       81.79    261.91 o
  -6  11  11     2006.84     2088.96    271.07 o
  -5  11  11       38.39      112.03    260.60 o
  -4  11  11     2085.05     2180.15    267.38 o
  -3  11  11      141.51      132.62    283.93 o
  -2  11  11     1851.91     1943.36    266.43 o
  -1  11  11      266.20      293.34    241.07 o
   0  11  11     2153.50     2418.48    294.17 o
   1  11  11      623.94      697.03    260.72 o
   2  11  11     2161.17     2397.06    295.24 o
   3  11  11      535.59      587.39    297.86 o
   4  11  11     1746.08     1716.69    268.81 o
   5  11  11      213.60      277.98    296.08 o
   6  11  11     1712.04     1715.97    268.57 o
   7  11  11      230.40     4051.01    297.03 o
   8  11  11     1990.71     1950.62    297.27 o
   9  11  11      490.18      526.91    303.93 o
  -8  12  11        6.21       17.02    301.19 o
  -7  12  11      151.98      129.41    307.86 o
  -6  12  11        4.37       83.57    282.62 o
  -5  12  11      316.53      345.48    285.24 o
  -4  12  11      192.42      224.05    226.19 o
  -3  12  11      225.62      163.22    239.77 o
  -2  12  11      183.33      105.95    260.72 o
  -1  12  11       51.28       53.81    282.86 o
   0  12  11        0.63       73.81    255.72 o
   1  12  11       60.24       97.26    259.53 o
   2  12  11        5.44      -97.50    241.07 o
   3  12  11       58.04       38.10    320.48 o
 -28   0  12       52.20       71.67    306.67 o
 -27   0  12     1567.32     1720.02    315.84 o
 -26   0  12      106.87       33.45    261.55 o
 -25   0  12     1676.37     1752.17    313.69 o
 -24   0  12      112.08      105.60    302.50 o
 -23   0  12     2409.84     2372.05    230.36 o
 -22   0  12      228.63      363.81    254.88 o
 -21   0  12     3020.86     3002.78    267.74 o
 -20   0  12       45.82      -31.55    253.93 o
 -19   0  12     4566.13     4652.68    219.29 o
 -18   0  12      526.85      462.74    183.10 o
 -17   0  12     9017.12     8497.97    264.29 o
 -16   0  12      895.09      900.73    260.12 o
 -15   0  12    10507.80    10531.33    262.15 o
 -14   0  12       15.45       47.38    254.53 o
 -13   0  12    10094.21     9552.98    219.53 o
 -12   0  12      153.18      108.81    223.10 o
 -11   0  12    10843.83    10537.04    250.96 o
 -10   0  12      629.24      598.82    210.48 o
  -9   0  12    13979.01    12924.22    220.36 o
  -8   0  12       42.23       69.88    145.95 o
  -7   0  12    16977.15    16013.78    266.43 o
  -6   0  12     1730.89     1750.98    213.93 o
  -5   0  12    21803.47    19662.88    246.91 o
  -4   0  12      651.72      567.51    208.69 o
  -3   0  12    18672.99    17586.78    266.55 o
  -2   0  12      188.89      222.26    144.41 o
  -1   0  12    13888.53    13593.04    218.69 o
   0   0  12      410.98      344.65    164.76 o
   1   0  12    13199.15    12488.62    245.96 o
   2   0  12      935.59      934.66    200.36 o
   3   0  12    13286.37    12793.38    243.22 o
   4   0  12     1615.74     1478.35    203.34 o
   5   0  12    10993.39    11181.22    237.74 o
   6   0  12     1066.71     1073.23    164.76 o
   7   0  12     6770.92     6726.64    211.55 o
   8   0  12      757.40      759.89    167.74 o
   9   0  12    12172.51    11693.84    235.84 o
  10   0  12     3272.92     3202.42    176.91 o
  11   0  12     6561.11     6481.75    213.81 o
  12   0  12      467.55      587.75    190.60 o
  13   0  12     7172.94     6930.21    217.86 o
  14   0  12      413.30      396.55    230.72 o
  15   0  12     5125.74     5327.45    247.86 o
  16   0  12      923.18      940.85    190.72 o
  17   0  12     2290.81     2520.03    239.65 o
  18   0  12      761.70      921.32    196.07 o
  19   0  12     1293.83     1444.19    234.29 o
  20   0  12     1000.48     1044.18    282.74 o
  21   0  12     1566.78     1459.42    285.48 o
  22   0  12      493.78      347.03    283.58 o
  23   0  12      947.24      740.84    267.50 o
 -28   1  12       68.29      152.26    272.03 o
 -27   1  12        4.57      -74.64    306.19 o
 -26   1  12      168.63      148.81    306.19 o
 -25   1  12       29.59       44.05    302.74 o
 -24   1  12      146.86      180.48    263.81 o
 -23   1  12       35.35      -49.88    242.15 o
 -22   1  12      102.26      -20.60    253.81 o
 -21   1  12       20.88       27.14    231.43 o
 -20   1  12       11.88       38.21    252.27 o
 -19   1  12        2.19        5.12    234.05 o
 -18   1  12      351.88      429.17    255.12 o
 -17   1  12      576.35      570.13    239.17 o
 -16   1  12     1106.66     1059.66    259.05 o
 -15   1  12      231.61      143.34    234.41 o
 -14   1  12      667.10      708.82    254.88 o
 -13   1  12       15.51       32.02    230.84 o
 -12   1  12      557.30      528.22    226.43 o
 -11   1  12        8.74       36.07    205.12 o
 -10   1  12      396.05      427.62    206.31 o
  -9   1  12       38.55      -42.74    203.81 o
  -8   1  12      267.13      283.93    202.74 o
  -7   1  12      159.69      128.22    175.95 o
  -6   1  12     1847.49     1827.05    193.34 o
  -5   1  12      174.56       80.95    171.07 o
  -4   1  12     1953.96     1775.98    170.24 o
  -3   1  12      266.78      254.88    150.60 o
  -2   1  12     1556.01     1346.68    169.05 o
  -1   1  12       78.04      146.55    176.19 o
   0   1  12     1869.38     1787.17    158.57 o
   1   1  12        9.57       31.79    147.62 o
   2   1  12     1125.33     1117.51    180.95 o
   3   1  12       36.49       11.31    172.62 o
   4   1  12      889.28      807.63    176.19 o
   5   1  12       11.09      -10.95    193.34 o
   6   1  12     1746.01     1606.69    178.93 o
   7   1  12       74.29       57.14    174.29 o
   8   1  12     2274.33     2376.94    199.17 o
   9   1  12       51.70       -9.29    231.91 o
  10   1  12     1909.38     1915.98    235.72 o
  11   1  12       53.99      102.50    203.93 o
  12   1  12     1514.87     1574.31    211.19 o
  13   1  12      104.32       -7.02    189.17 o
  14   1  12      915.59      974.54    209.76 o
  15   1  12       23.65       29.88    230.60 o
  16   1  12      317.09      341.79    189.53 o
  17   1  12       15.20      -58.10    229.88 o
  18   1  12      110.71      145.95    264.77 o
  19   1  12       23.67        6.55    248.22 o
  20   1  12       21.95       -5.83    249.05 o
  21   1  12        6.90       -7.38    226.79 o
  22   1  12      110.82      200.00    229.41 o
  23   1  12        1.72      100.48    278.93 o
 -28   2  12       24.33      -48.45    307.38 o
 -27   2  12      818.68      943.82    309.89 o
 -26   2  12       39.50       19.05    265.48 o
 -25   2  12     1085.10     1179.30    310.96 o
 -24   2  12       16.49      -50.71    280.36 o
 -23   2  12     1736.64     2027.41    247.38 o
 -22   2  12       17.02       45.24    252.74 o
 -21   2  12     2313.40     2441.46    222.15 o
 -20   2  12      117.39       97.14    207.38 o
 -19   2  12     3373.77     3444.81    270.60 o
 -18   2  12      846.17      773.22    257.50 o
 -17   2  12     4519.06     4701.37    242.38 o
 -16   2  12      311.34      215.96    191.07 o
 -15   2  12     5445.45     5518.17    256.67 o
 -14   2  12        3.23       12.98    253.57 o
 -13   2  12     6423.50     6324.37    233.10 o
 -12   2  12        0.14       12.74    218.22 o
 -11   2  12     6988.27     6999.97    216.31 o
 -10   2  12      210.73      181.79    193.81 o
  -9   2  12     6852.84     6650.09    221.19 o
  -8   2  12      222.77      110.95    205.36 o
  -7   2  12     8633.98     8119.03    209.17 o
  -6   2  12      462.57      499.89    165.12 o
  -5   2  12    14398.43    13499.70    220.00 o
  -4   2  12      148.75      108.93    186.67 o
  -3   2  12     8123.39     8038.44    204.65 o
  -2   2  12      145.52      101.79    169.05 o
  -1   2  12     9852.36     9698.82    217.50 o
   0   2  12      428.95      427.27    178.81 o
   1   2  12    12134.19    11801.70    240.72 o
   2   2  12      762.37      739.06    179.53 o
   3   2  12    11953.16    11301.34    200.00 o
   4   2  12     1088.77     1142.51    165.24 o
   5   2  12    11819.71    11146.22    206.07 o
   6   2  12     2288.09     2273.01    199.41 o
   7   2  12     6307.63     6379.96    216.79 o
   8   2  12      890.16      992.04    209.88 o
   9   2  12     5124.00     5299.59    227.50 o
  10   2  12       22.90       11.90    205.96 o
  11   2  12     6747.38     6654.97    231.55 o
  12   2  12      444.09      378.46    209.65 o
  13   2  12     5082.89     5204.00    249.17 o
  14   2  12     1285.83     1370.38    235.84 o
  15   2  12     4107.24     4289.94    245.12 o
  16   2  12     1082.78     1006.92    196.55 o
  17   2  12     3553.70     3343.50    245.00 o
  18   2  12      685.13      736.32    251.91 o
  19   2  12     2348.46     2399.44    257.86 o
  20   2  12      719.23      850.25    281.67 o
  21   2  12     1180.22     1100.37    254.41 o
  22   2  12      434.31      407.74    231.79 o
 -27   3  12        1.58       41.91    244.65 o
 -26   3  12      478.25      419.17    305.24 o
 -25   3  12       12.74       67.86    280.00 o
 -24   3  12      922.97      970.85    267.74 o
 -23   3  12       27.21       39.64    300.96 o
 -22   3  12     1028.85      917.63    240.00 o
 -21   3  12       45.65      112.62    251.43 o
 -20   3  12     1242.86     1237.52    213.10 o
 -19   3  12      195.23      128.81    254.41 o
 -18   3  12     3058.64     3096.23    268.10 o
 -17   3  12      255.15      155.48    222.15 o
 -16   3  12     4241.85     4445.89    250.96 o
 -15   3  12        7.12       31.07    219.41 o
 -14   3  12     3025.94     3191.71    246.55 o
 -13   3  12      164.99      138.93    220.12 o
 -12   3  12     2965.38     3073.85    218.10 o
 -11   3  12       14.84       77.50    248.34 o
 -10   3  12     4921.18     5196.85    268.22 o
  -9   3  12       15.70       22.74    181.79 o
  -8   3  12     6151.37     6376.75    230.48 o
  -7   3  12       57.24       80.12    160.48 o
  -6   3  12     3010.00     3112.66    184.29 o
  -5   3  12       50.46      120.12    199.53 o
  -4   3  12     2523.12     2317.17    160.84 o
  -3   3  12        3.03       11.79    198.57 o
  -2   3  12     5370.02     5136.85    191.79 o
  -1   3  12       17.83       92.50    178.22 o
   0   3  12     4780.11     4641.73    199.53 o
   1   3  12       33.68       33.81    154.17 o
   2   3  12     4521.00     4579.58    211.79 o
   3   3  12     1562.71     1471.33    166.43 o
   4   3  12     7499.04     7674.74    236.19 o
   5   3  12     3507.84     3523.14    222.74 o
   6   3  12     4372.47     4513.15    247.62 o
   7   3  12      542.23      644.65    190.72 o
   8   3  12     4066.85     4414.82    245.00 o
   9   3  12      128.14      202.74    205.12 o
  10   3  12     3428.52     3363.50    219.17 o
  11   3  12      562.26      544.77    189.05 o
  12   3  12     2154.02     2284.67    214.29 o
  13   3  12      378.03      402.62    206.07 o
  14   3  12     2287.58     2287.41    216.31 o
  15   3  12      190.99      142.98    230.00 o
  16   3  12     1638.63     1734.90    237.74 o
  17   3  12      329.51      513.94    241.07 o
  18   3  12     1847.61     1865.98    258.10 o
  19   3  12      283.80      306.43    226.79 o
  20   3  12      988.44      988.47    232.74 o
  21   3  12      167.67      164.76    278.81 o
  22   3  12      431.49      309.65    260.00 o
 -26   4  12       90.24       19.05    307.98 o
 -25   4  12      655.56      632.03    310.72 o
 -24   4  12       71.95       33.93    266.31 o
 -23   4  12      741.38      832.15    288.22 o
 -22   4  12      130.48     5176.02    308.69 o
 -21   4  12     1406.03     1349.54    217.26 o
 -20   4  12       21.46      -36.67    260.48 o
 -19   4  12     1649.21     1756.21    261.31 o
 -18   4  12        0.64      -26.07    205.84 o
 -17   4  12     1421.42     1555.02    239.77 o
 -16   4  12       26.40       -0.95    206.19 o
 -15   4  12     1923.80     1965.98    241.31 o
 -14   4  12       91.42       60.24    226.55 o
 -13   4  12     2998.48     2992.66    229.76 o
 -12   4  12       53.40       11.79    231.19 o
 -11   4  12     5351.14     5308.40    225.84 o
 -10   4  12      128.05       69.64    227.62 o
  -9   4  12     4808.56     4665.54    214.05 o
  -8   4  12      969.54      840.49    223.81 o
  -7   4  12     2966.93     2939.92    215.96 o
  -6   4  12      100.97      137.86    221.19 o
  -5   4  12     4222.95     3696.00    187.03 o
  -4   4  12       86.44      132.14    169.53 o
  -3   4  12     5645.31     5261.62    204.88 o
  -2   4  12     2352.95     2192.41    167.98 o
  -1   4  12     6635.60     6228.41    188.22 o
   0   4  12     1406.94     1407.52    186.79 o
   1   4  12     5635.64     5506.50    213.93 o
   2   4  12      196.96      137.86    215.12 o
   3   4  12     4591.27     4299.10    214.05 o
   4   4  12       40.79       19.17    173.57 o
   5   4  12     4403.51     4540.18    246.79 o
   6   4  12      317.59      337.03    211.55 o
   7   4  12     2448.05     2386.94    196.31 o
   8   4  12      231.19      172.15    205.00 o
   9   4  12     3197.67     3191.59    220.24 o
  10   4  12      941.97      882.15    208.46 o
  11   4  12     1560.54     1711.69    192.62 o
  12   4  12     1574.87     1444.07    181.07 o
  13   4  12      794.57      858.82    233.10 o
  14   4  12      526.66      450.24    230.36 o
  15   4  12     1058.47      934.66    211.19 o
  16   4  12      122.12      121.31    202.26 o
  17   4  12     1000.27     1108.94    252.15 o
  18   4  12      148.04      271.43    227.03 o
  19   4  12      750.68      823.70    281.08 o
  20   4  12      111.11      100.60    278.69 o
  21   4  12      594.98      568.22    282.98 o
 -25   5  12       57.23       77.86    298.22 o
 -24   5  12     1255.97     1360.49    272.38 o
 -23   5  12       14.07      -19.64    281.31 o
 -22   5  12     1997.64     2275.39    283.10 o
 -21   5  12       53.43       16.19    241.31 o
 -20   5  12     2866.58     3058.97    271.91 o
 -19   5  12       50.11       58.33    252.50 o
 -18   5  12     4257.70     4126.84    237.26 o
 -17   5  12       16.04       38.45    204.05 o
 -16   5  12     5016.83     5130.54    242.50 o
 -15   5  12       35.08       -6.67    230.84 o
 -14   5  12     6385.95     6674.85    258.69 o
 -13   5  12        4.54      -33.93    216.79 o
 -12   5  12     7482.98     7236.05    248.57 o
 -11   5  12        1.82      -23.10    247.62 o
 -10   5  12     8221.97     8406.18    241.91 o
  -9   5  12        5.85       46.07    196.19 o
  -8   5  12     6955.99     7330.33    270.96 o
  -7   5  12      140.77      197.03    245.48 o
  -6   5  12     9651.96    10119.30    262.50 o
  -5   5  12      432.33      408.81    196.31 o
  -4   5  12    11590.26    11447.05    251.67 o
  -3   5  12      848.39      866.20    247.38 o
  -2   5  12    10389.91    10602.40    244.88 o
  -1   5  12      121.73      204.17    222.03 o
   0   5  12    11779.43    11991.47    248.10 o
   1   5  12      372.18      464.89    204.29 o
   2   5  12    11038.41    11005.14    242.15 o
   3   5  12      255.63      372.98    239.77 o
   4   5  12     9497.49    10025.61    269.53 o
   5   5  12      354.09      615.96    235.84 o
   6   5  12     6682.42     6728.06    237.98 o
   7   5  12     1424.06     1324.66    192.15 o
   8   5  12     4454.09     4634.58    230.00 o
   9   5  12      860.98      831.32    210.84 o
  10   5  12     3468.69     3527.19    220.48 o
  11   5  12      180.23      223.34    173.10 o
  12   5  12     3694.34     3654.21    203.57 o
  13   5  12      679.23      762.75    192.62 o
  14   5  12     3523.56     3436.24    223.10 o
  15   5  12     1067.21     1184.42    228.69 o
  16   5  12     2497.17     2749.68    260.36 o
  17   5  12      565.92      574.53    251.91 o
  18   5  12     1508.11     1325.02    235.60 o
  19   5  12      265.25      243.46    252.50 o
  20   5  12     1006.18      880.01    285.48 o
 -24   6  12        0.41       48.45    295.60 o
 -23   6  12       32.99       75.72    268.81 o
 -22   6  12       19.82       28.10    303.22 o
 -21   6  12       13.48       28.69    315.24 o
 -20   6  12        0.18      111.07    267.86 o
 -19   6  12        9.54       78.81    296.67 o
 -18   6  12       25.35      -65.12    246.55 o
 -17   6  12       95.83      114.53    245.72 o
 -16   6  12        0.38      -61.19    226.79 o
 -15   6  12       23.66      -58.69    213.10 o
 -14   6  12      134.24      191.43    243.57 o
 -13   6  12       35.37       73.57    241.91 o
 -12   6  12       11.52       12.86    224.29 o
 -11   6  12       35.49       93.10    240.00 o
 -10   6  12       40.72      108.22    219.88 o
  -9   6  12       29.84       73.33    198.81 o
  -8   6  12        0.96      -29.52    190.00 o
  -7   6  12      148.35       74.17    204.53 o
  -6   6  12        1.78       98.10    203.34 o
  -5   6  12      236.52      239.88    179.53 o
  -4   6  12       57.35      -22.14    203.34 o
  -3   6  12       54.40      -23.69    204.17 o
  -2   6  12      127.75       61.19    201.43 o
  -1   6  12      111.94       37.98    186.79 o
   0   6  12      140.72       62.98    214.65 o
   1   6  12       33.40       -5.83    196.19 o
   2   6  12       78.38       11.43    184.29 o
   3   6  12       17.98      -22.14    212.62 o
   4   6  12      143.20      223.10    213.22 o
   5   6  12      108.71      155.60    213.22 o
   6   6  12       25.91      -26.07    197.62 o
   7   6  12      290.03      209.53    213.69 o
   8   6  12      199.19      192.50    232.74 o
   9   6  12      551.58      500.72    198.45 o
  10   6  12      150.69      150.84    193.93 o
  11   6  12      128.69       49.88    195.48 o
  12   6  12       12.06        8.93    210.00 o
  13   6  12      163.44      139.05    231.67 o
  14   6  12        4.31       21.07    233.46 o
  15   6  12        5.86      -59.41    279.41 o
  16   6  12       26.94       88.57    254.05 o
  17   6  12        2.99       42.86    278.58 o
  18   6  12       36.75      100.24    280.24 o
  19   6  12       38.61      130.12    252.74 o
 -23   7  12       31.48     -167.38    294.05 o
 -22   7  12     1641.02     1558.00    316.79 o
 -21   7  12      108.07      150.84    267.27 o
 -20   7  12     1697.29     1828.36    260.24 o
 -19   7  12       86.80       23.93    262.98 o
 -18   7  12     2364.65     2607.77    291.79 o
 -17   7  12        2.23      -19.88    278.10 o
 -16   7  12     2897.21     3182.30    249.53 o
 -15   7  12        4.23       11.79    238.34 o
 -14   7  12     3080.46     3462.55    242.15 o
 -13   7  12        2.58      166.43    241.55 o
 -12   7  12     4093.44     4399.22    231.43 o
 -11   7  12        0.11      -42.02    191.91 o
 -10   7  12     5606.21     5794.48    215.72 o
  -9   7  12       49.17      -38.45    240.60 o
  -8   7  12     5080.37     5131.26    224.05 o
  -7   7  12       75.89       76.19    220.60 o
  -6   7  12     5737.40     5934.48    228.34 o
  -5   7  12        5.23      -52.26    222.86 o
  -4   7  12     8759.11     8967.26    230.48 o
  -3   7  12       12.23      103.45    222.26 o
  -2   7  12     9609.65    10298.59    261.79 o
  -1   7  12      241.26      244.29    221.19 o
   0   7  12     7181.78     7514.38    248.10 o
   1   7  12      447.26      344.41    240.12 o
   2   7  12     5272.81     5604.24    222.50 o
   3   7  12      387.64      422.62    237.86 o
   4   7  12     5405.82     5801.62    257.62 o
   5   7  12      124.44      158.22    186.91 o
   6   7  12     5244.74     5422.45    257.15 o
   7   7  12       55.54       60.48    215.00 o
   8   7  12     5278.22     5195.07    208.57 o
   9   7  12      412.86      443.58    236.91 o
  10   7  12     4428.94     4477.44    254.29 o
  11   7  12      873.80      887.39    232.26 o
  12   7  12     2743.08     2904.32    247.62 o
  13   7  12      297.73      435.24    280.96 o
  14   7  12     2000.60     2105.15    289.53 o
  15   7  12      259.51      181.07    258.10 o
  16   7  12     1804.21     1650.62    259.65 o
  17   7  12      709.19      700.49    286.55 o
  18   7  12     1507.95     1360.85    337.74 o
 -21   8  12      140.97      179.05    245.60 o
 -20   8  12       55.43      -19.29    301.19 o
 -19   8  12      366.64      350.36    279.77 o
 -18   8  12        0.22       61.43    303.81 o
 -17   8  12      283.18      387.74    269.88 o
 -16   8  12        0.59      102.50    299.05 o
 -15   8  12      260.50      348.70    289.65 o
 -14   8  12       74.30      105.48    264.29 o
 -13   8  12      515.58      575.84    210.36 o
 -12   8  12        8.71       36.67    244.41 o
 -11   8  12      162.82      226.67    218.10 o
 -10   8  12       26.88       15.48    201.55 o
  -9   8  12       48.16       75.24    236.07 o
  -8   8  12       73.52       12.02    216.43 o
  -7   8  12      121.08      126.55    187.62 o
  -6   8  12       22.26      117.50    216.43 o
  -5   8  12      558.38      666.79    217.26 o
  -4   8  12        1.16        7.26    215.96 o
  -3   8  12      981.26      985.49    205.24 o
  -2   8  12       21.39       95.36    197.38 o
  -1   8  12      636.74      684.89    239.53 o
   0   8  12       14.83      -50.12    237.15 o
   1   8  12      684.29      702.39    239.53 o
   2   8  12        3.16       27.38    198.81 o
   3   8  12      382.24      457.39    218.34 o
   4   8  12       72.38       21.43    235.60 o
   5   8  12      275.85      312.15    200.12 o
   6   8  12      126.23       75.95    235.72 o
   7   8  12      463.68      438.46    215.96 o
   8   8  12       59.55      102.98    196.31 o
   9   8  12      454.80      525.36    292.50 o
  10   8  12       31.26      121.55    235.12 o
  11   8  12      262.57      350.24    257.98 o
  12   8  12        4.55      -26.31    262.15 o
  13   8  12      295.21      366.43    283.81 o
  14   8  12       36.11      -56.07    265.60 o
  15   8  12      193.28      210.60    259.17 o
  16   8  12       62.06       26.31    280.36 o
 -19   9  12        6.24       85.72    273.34 o
 -18   9  12      829.43      867.75    325.12 o
 -17   9  12       72.25       33.57    267.98 o
 -16   9  12     1162.78     1342.76    266.07 o
 -15   9  12       18.76      -41.55    283.22 o
 -14   9  12     1207.55     1388.59    250.36 o
 -13   9  12       10.25      152.98    264.88 o
 -12   9  12     1982.65     2098.60    259.65 o
 -11   9  12        0.29     -133.22    285.00 o
 -10   9  12     2955.76     3060.99    241.79 o
  -9   9  12        0.16       69.64    267.27 o
  -8   9  12     3503.11     3537.78    219.65 o
  -7   9  12        8.61       47.26    237.38 o
  -6   9  12     2402.44     2531.22    213.69 o
  -5   9  12       60.69        4.76    216.31 o
  -4   9  12     2147.62     2327.29    227.50 o
  -3   9  12      208.13      142.98    216.91 o
  -2   9  12     2845.61     2921.35    227.74 o
  -1   9  12      284.79      301.67    199.29 o
   0   9  12     2463.30     2473.25    229.05 o
   1   9  12      131.96      205.00    238.10 o
   2   9  12     2021.23     2174.43    246.67 o
   3   9  12      208.98      220.96    188.93 o
   4   9  12     2461.49     2770.51    285.60 o
   5   9  12      405.29      458.22    296.67 o
   6   9  12     1865.91     1909.55    248.10 o
   7   9  12      189.44      162.38    285.12 o
   8   9  12     1957.63     1940.86    293.10 o
   9   9  12      388.81      465.24    259.53 o
  10   9  12     2106.82     2373.84    295.96 o
  11   9  12      580.30      630.01    299.05 o
  12   9  12     1602.49     1457.76    305.24 o
  13   9  12      458.31      463.58    272.15 o
  14   9  12      899.68      869.77    345.96 o
 -16  10  12        3.83       -6.43    313.58 o
 -15  10  12      995.11      917.75    249.65 o
 -14  10  12        6.44      107.14    272.50 o
 -13  10  12      959.14     1116.80    246.91 o
 -12  10  12       17.47       59.52    294.65 o
 -11  10  12     1035.25     1134.66    289.65 o
 -10  10  12        2.26       37.02    226.07 o
  -9  10  12     1770.83     1899.55    304.17 o
  -8  10  12        4.01      -58.10    284.05 o
  -7  10  12     1829.95     2065.03    234.29 o
  -6  10  12        1.63       -1.07    241.67 o
  -5  10  12     1578.17     1843.12    291.67 o
  -4  10  12       15.70       22.02    283.34 o
  -3  10  12     2054.61     2157.17    248.10 o
  -2  10  12       19.90       24.64    225.00 o
  -1  10  12     2383.35     2570.75    253.34 o
   0  10  12       44.27      -21.31    261.19 o
   1  10  12     1936.17     2132.89    267.98 o
   2  10  12       56.38       39.88    285.72 o
   3  10  12     1792.19     1965.26    292.98 o
   4  10  12       63.85       45.00    261.55 o
   5  10  12     1618.20     1845.14    245.96 o
   6  10  12       31.88      -22.14    258.69 o
   7  10  12     1752.53     1856.57    293.93 o
   8  10  12       94.81       78.93    295.48 o
   9  10  12     1695.44     1727.17    295.36 o
  10  10  12      154.09      100.12    261.19 o
 -11  11  12        0.04      -85.83    229.29 o
 -10  11  12      647.57      545.96    252.86 o
  -9  11  12        1.25      -51.07    269.53 o
  -8  11  12      585.27      626.91    286.55 o
  -7  11  12        6.81       51.79    283.22 o
[truncated: 88,106 more chars]
